# Supplementary material for: Neonatal Restriction of Tactile Inputs Leads to Long-Lasting Impairments of Cross-Modal Processing
Source: PLoS Biol. 2015 Nov 24;13(11):e1002304. doi: 10.1371/journal.pbio.1002304 (PMC4658190; doi:10.1371/journal.pbio.1002304)
Supplement: S1 Data — (XLSX) [file pbio.1002304.s001.xlsx]

## Sheet: Figure1B
	Whisker length of B1 whiskers																																										Whisker length of B2 whiskers
	CON																					NWT																					CON
	P0	P1	P2	P3	P4	P5	P6	P7	P8	P9	P10	P11	P12	P13	P14	P15	P16	P17	P18	P19	P20	P0	P1	P2	P3	P4	P5	P6	P7	P8	P9	P10	P11	P12	P13	P14	P15	P16	P17	P18	P19	P20	P0	P1	P2	P3	P4	P5	P6
	0.7	1	1.2	1.8	2.2	3.9	3	3.8	5.5	4.7	4.4	5.3	6.9	7	7.4	8.1	8.2	9.3	13.1	11.8	13.2	0	0	0	0	0	0	1.4	2.5	2.9	3.6	4	5	5.5	6	7.2	7.8	8.5	10.4	10.2	11.5	11	1.4	1.2	1.8	2.6	3.4	4.9	4.2
	0.9	0.9	1.5	1.7	2	3.4	2.9	4	4.4	4.1	5	5	6.3	6.6	6.4	8.3	9.6	9.8	10	11.1	12.4	0	0	0	0	0	0	1.1	2.6	2.7	2.9	3.7	4.5	5.5	6.6	7	8.6	9.3	9.5	9.8	11.5	11	1.2	1.7	2.4	2.5	3.4	3.8	4.3
	0.6	0.8	1.2	2.1	2.5	3.1	4	4.4	4.4	3.9	5.2	5.3	6.3	6.9	7.8	9.1	8.3	11.1	9.5	11	11.3	0	0	0	0	0	0	1	3	3.6	3.4	4.6	4.4	6.2	6.3	7	8.2	9.7	9.5	10.2	10.9	12.2	1.5	1.5	1.6	3.1	3.2	4.2	4.6
	1.1	1.3	1.6	2.2	3.1	3.2	4.4	3.4	5	4	4.9	5.3	5.7	6.1	6.6	6.9	8.6	10.5	9.1	11.6	10.8	0	0	0	0	0	0	2.2	2.2	3.1	3.6	4.3	4.8	6.8	6.5	6.4	7.9	10	10.5	11	13.3	13.7	1.5	1.9	2.2	2.8	4.2	3.5	5.2
	0.7	1	1.6	2.2	2.5	3.7	3.7	3.4	5.2	4.6	6.2	6.3	5.9	6.4	6.6	8.3	8.9	9.8	10	10.9	10.7	0	0	0	0	0	0	1.5	2.6	3.4	4.1	3.8	4.4	6.2	6.5	7.2	8.5	8.9	10	9.7	10.7	10.8	1.1	1.4	1.9	3.2	3.9	4.8	4
	0.7	0.8	1.5	2.1	1.9	2.9	3.6	4.4	4.4	4.7	5.2	6.6	6	8.3	6.7	7.5	7.2	10.1	11	11.4	11.3	0	0	0	0	0	0	1.5	2	2.7	3.4	3.9	4.7	5.8	7.5	7.7	7.5	8.9	10.1	11.2	11.4	12.4	1.5	1.5	1.7	3	3.1	4	4.2
	1	1.2	1	1.1	2.6	2.6	4	3.7	4.4	4.5	5	5.7	6.4	7.2	6.6	8.3	9	9.9	10.7	11.3	12.3	0	0	0	0	0	0	1.4	2.1	2.5	3.7	3.9	4.3	6	8.2	8.4	8.8	8	9.7	11	11.2	11.7	1.4	1.6	2	3	3	4	5.2
	1	1.3	1.4	1.7	2.7	2.6	3.4	4.4	5.1	5.5	5.9	5.6	6.2	5.6	8.2	8	7.9	9	10	10	11.3	0	0	0	0	0	0	1.4	2.1	2.4	3.5	4.7	4.8	6.3	6.9	7.8	7.9	9.2	9.8	11.3	11.5	12	1.4	1.8	2.3	3	4.2	4.2	4.4
	0.8	1	1.4	2.9	2.5	3.2	3.6	3.8	5	5	5.6	5.8	6.3	6.3	7.6	8.4	10.2	10	11.6	11	9.3																						1.4	1.3	1.7	3.7	3.3	4.6	4.9
	1	1.3	1.8	2	1.8	3.1	2.7	3.5	3.2	4	5.3	5.3	6.9	7.3	8.7	7.8	8.6	10.5	10.7	11.5	11																						1.4	1.6	2.2	3.3	2.7	3.4	4
Mean	0.85	1.06	1.42	1.98	2.38	3.17	3.53	3.88	4.66	4.5	5.27	5.62	6.29	6.77	7.26	8.07	8.65	10	10.57	11.16	11.36	0	0	0	0	0	0	1.4375	2.3875	2.9125	3.525	4.1125	4.6125	6.0375	6.8125	7.3375	8.15	9.0625	9.9375	10.55	11.5	11.85	1.38	1.55	1.98	3.02	3.44	4.14	4.5
SEM	0.0542627	0.0635959	0.0742369	0.146667	0.127192	0.133375	0.170652	0.128062	0.206128	0.161933	0.164012	0.158325	0.122429	0.237604	0.252631	0.185622	0.268432	0.191485	0.364555	0.158605	0.341305	0	0	0	0	0	0	0.126685	0.121652	0.15052	0.119149	0.132877	0.0875	0.154616	0.252443	0.216248	0.159239	0.22594	0.134878	0.228348	0.278388	0.339116	0.0394968	0.065192	0.0846168	0.10373	0.151789	0.153101	0.137113
[truncated: 77 more columns]

## Sheet: Figure1C
	Weight of rats
	NWT																						CON
	P0	P1	P2	P3	P4	P5	P6	P7	P8	P9	P10	P11	P12	P13	P14	P15	P16	P17	P18	P19	P20	P21	P0	P1	P2	P3	P4	P5	P6	P7	P8	P9	P10	P11	P12	P13	P14	P15	P16	P17	P18	P19	P20	P21
	5.9	6.1	6.9	7.8	9.4	10.9	12.5	14.5	16.4	18.4	19.7	21.7	23.4	25.9	28.3	29.6	31.9	34.1	35.6	36.5	38.5	41.1	6.2	6	5.8	5.3	5.7	6	7.4	8.8	9.2	10.8	12.1	14	15.3	17.3	17.8	20.2	21	23.8	24.7	25.8	27.2	28.6
	6.01	6.3	6.5	7.5	8.4	9.8	11.4	12.4	14.5	16.2	18.1	20.3	22.4	24.4	26.6	27.8	29.5	32.3	34.7	34.9	36.6	38.9	6.4	6.3	5.4	4.5	5.1	5.5	7	8.8	9.2	9.9	11.3	13	14.8	16.8	17.3	19.1	19.6	22.5	24.5	25	26.1	27.7
	6.13	6.4	7	8	9.4	10.6	12.3	14.2	15.2	16.9	18.5	20.3	21.8	23.7	25.8	27.6	29.2	30.9	32.5	33.5	36.2	38.4	6.4	6.2	5.5	5	5.2	5.5	6	6.2	7.2	7.9	8.6	9.6	10.5	12.8	13.7	14.7	15.5	18.2	19.1	19.5	20.6	21.8
	6.1	6.2	6.9	8.3	9.3	10.8	12.3	13.1	15	16.5	18.1	19.3	21.4	23.2	24	26.7	27.4	30	31.3	32.7	34.8	36.9	6.1	6.4	7.7	8.7	9.9	11.2	12.2	13.8	15.5	17.4	19.1	20.8	22.4	21.6	25.7	27.6	30	30.6	31.3	32.6	35.9	38.5
	5.7	5.9	6.8	8.2	9.2	10.7	12.1	13	14.9	16.3	18.1	19	21.3	22.8	23.2	26.4	27.3	29.8	31.1	31.9	34.5	36.5	5.1	5.3	6.6	7.9	8.9	10.3	11.3	12.9	14	15.6	16.9	18.7	20.5	22.6	24.2	25.8	28.3	28.9	29.2	30.5	33.2	35.2
	5.8	6.1	6.8	8.1	9.2	10.5	12	13	14.9	16.1	17.7	18.9	20.9	22.2	24.6	25.8	26.8	28.7	30.2	31.8	33.6	36.3	6	6.2	7.6	8.6	9.9	11.3	12.4	13.9	15.5	17.2	18.7	20.6	22.1	23.3	25.6	26.9	29.5	30.1	31	32.1	34.9	37.1
	5.4	5.9	6.5	7.7	8.9	10.3	11.7	12.5	14.5	15.6	17.6	18.5	20.6	21.3	25.9	25.1	25.9	27.9	29.3	30.2	32.3	34.3	6.9	7.1	8	9.2	10.3	11.7	12.7	14.4	15	16.8	18.2	19.7	21.5	23.8	25.2	26.5	28.8	29.6	30.5	31.8	34.8	37.1
	6.5	7.2	7.9	9.2	10.3	11.6	13.1	13.8	15.7	17	18.7	19.9	22.3	24	23.9	27.1	28.4	31.2	32.6	34.4	36.8	39	6.3	6.5	6.3	6.5	6.8	7.2	8.8	10	11.4	12.8	14.1	16.3	17.6	20	21.7	23.4	25	26.6	27.3	28.3	28.2	30.6
	7.1	6.3	5.8	5.9	7	7.9	9.1	10	11.4	13.1	14.2	16	17.3	19	19.4	21.4	23.6	24	26.5	28	30	30.9	5.8	6	6	6.1	6.5	7.1	8.7	9.8	11	11.7	13	14.9	16.5	18	19.9	22.2	24.3	25.8	26.6	27.7	28.2	30
	6.5	5.7	5.4	5.3	5.8	6.6	7.6	8.9	9.6	10.2	12.1	14.2	15.8	18.3	19.2	21	23.4	23.9	25.5	26.9	28.5	30.3	5.5	5.4	6.1	6.7	7.7	8.9	10.2	11.5	12.7	14.1	15.5	17.1	19.1	20.5	22.6	24.2	25.7	28.2	29.4	30.8	32.9	35.9
	6.4	5.6	5	4.7	5.3	6	6.9	7.6	8.4	9.5	10.4	12	13.5	15.4	16.8	18.5	20.4	21.2	23.8	25.3	27.1	28.2	5.5	5.1	5.5	6	6.5	7.8	8.8	9.8	11	12.5	13.9	15	17.2	18.7	20.5	22.9	23.9	26.8	27.9	29	31	33.4
	5.4	5.9	6.6	7.2	8.1	9.2	10.1	11.6	13.4	14.9	16.4	18.9	19.8	21.5	22.5	25	26.5	27.2	29.7	29.5	32	34	5.5	5	5.1	5.9	6.2	7.2	8.2	9.5	10.8	12.5	13.7	14.9	16.9	18.3	19.7	22.5	23.7	26.2	27.8	28.1	30.1	32.5
	5	5.5	6.1	6.9	7.8	8.9	9.7	11.3	12.6	14	15.6	17.5	18.9	20.8	22.1	24.4	25.7	26.4	28.9	29.3	31	33.8	5.4	4.7	5	5.6	6.1	7.1	8	8.9	10	11.2	12.7	13.8	15.6	17	18.5	20.3	22.3	24.3	24.9	26.4	28.7	30.6
	5	5.4	5.8	6.6	7.4	8.9	9.3	10.5	11.8	12.9	14.6	16.1	17.7	19.8	21.5	22.9	24.2	24.9	27.3	27.7	29.4	30.1	5.2	4.6	4.2	4.4	4.7	5.4	6.2	7.2	8.2	9.3	10.9	11.8	13.5	15.2	17.2	19.3	20.3	22.5	23.4	25	26.9	28.6
	4.9	5.4	5.8	6.4	7.4	8.5	9.1	10	11.2	12.7	14	16.1	17.6	19.1	20.8	22.4	23.9	24.6	26.4	27	28.3	29.7	6.4	7.1	8.2	9.8	10.7	12.2	13.2	14.9	16.4	17.8	18.9	20.2	23.1	25.2	27.5	29.6	31.1	32.7	34.7	36	37.9	39.5
	4.6	4.8	5.8	6.2	7.2	8.3	9	10	11	12.4	13.8	15.5	16.3	17.8	18.8	21.2	23.1	24.1	26.1	26.4	28.1	29.4	6.2	6.9	8.1	9.7	10.7	12.1	13	14.2	16.3	17.7	18.8	20.4	23.1	24.8	27.4	28.9	30.7	32.3	34	35.9	37.4	39.2
Mean	5.7775	5.91875	6.35	7.125	8.13125	9.34375	10.5125	11.65	13.1562	14.5437	16.1	17.7625	19.4375	21.2	22.7125	24.5562	26.075	27.575	29.4688	30.375	32.3563	34.2375	5.93125	5.925	6.31875	6.86875	7.55625	8.53125	9.63125	10.9125	12.0875	13.45	14.775	16.3	18.1062	19.7437	21.5312	23.3813	24.9812	26.8188	27.8937	29.0312	30.875	32.8938
SEM	0.17242	0.135775	0.181888	0.302145	0.347697	0.400621	0.474682	0.499416	0.589136	0.636263	0.666708	0.64452	0.703496	0.704332	0.795868	0.762942	0.729012	0.907905	0.849202	0.850221	0.903049	1.02013	0.129009	0.20443	0.312812	0.461765	0.540291	0.635919	0.62814	0.691308	0.754645	0.818841	0.832441	0.870584	0.939347	0.898887	1.02862	1.01638	1.13458	0.983583	1.01215	1.06992	1.18256	1.243

## Sheet: Figure2B
	Barrel area detected by COX staining
	CON																				NWT
	A1	A2	A3	A4	B1	B2	B3	B4	C1	C2	C3	C4	D1	D2	D3	D4	E1	E2	E3	E4	A1	A2	A3	A4	B1	B2	B3	B4	C1	C2	C3	C4	D1	D2	D3	D4	E1	E2	E3	E4
	0.0596443	0	0	0	0.0717928	0.0917846	0	0	0.0819543	0.102608	0.103166	0	0.0877235	0.10409	0.0971529	0.0999766	0.0708864	0.109301	0.115018	0.0961943	0	0.0768648	0	0.093179	0	0.121119	0	0.092813	0.11969	0	0	0	0	0	0	0	0	0	0	0
	0	0.122556	0.104394	0	0	0.137665	0.103801	0	0	0.0897862	0.0768652	0	0.0850918	0.0955289	0	0	0.10355	0	0	0	0.0946547	0.126072	0	0.142715	0.104801	0.102444	0.0907455	0.0946835	0.0915504	0.0873537	0.0858015	0.077092	0.0843068	0.0758273	0.079909	0.0712857	0.0920103	0	0	0
	0.0789098	0	0.0424917	0.0576065	0.0758041	0.101732	0.0798301	0.0689253	0.108196	0.0981197	0.0828898	0.0722152	0.0945078	0.11358	0.11029	0.100535	0.113626	0.106195	0.0878361	0.0822227	0.0963022	0.0959111	0.083304	0.0741937	0.108748	0.111969	0.122368	0.0912179	0	0	0.091333	0.091494	0.129224	0.143487	0.104101	0.0934725	0	0.151194	0.145535	0.116455
	0.0990399	0	0	0	0.0989709	0.107713	0.0690634	0	0.0862027	0.0876751	0.071525	0	0.0998911	0.0746768	0.0565252	0	0.079393	0.0514409	0.0468168	0.0530513	0	0	0	0	0	0	0	0	0	0	0.110451	0.127659	0	0.116386	0.152528	0	0.166102	0.13532	0.156255	0.135849
	0.0669741	0.0626049	0.044726	0.0395521	0.102214	0.101496	0.0670315	0.0613977	0.108624	0.0751662	0.0830421	0.0750224	0.108251	0.115954	0.0795928	0.102991	0.136909	0.107532	0.089452	0.0992538	0	0.109193	0.0845707	0.0865742	0	0.0954847	0.071987	0.0591573	0.135485	0.14002	0.0899662	0.0841665	0	0	0.0885426	0	0	0.0864688	0	0
	0	0	0	0	0.112275	0.0885897	0	0	0.127366	0.113252	0.103249	0.0657668	0.14237	0.151051	0.129636	0.0955458	0.124894	0.159875	0.151913	0.114546	0	0	0	0	0	0	0	0	0	0.108754	0.115169	0.0868378	0.134062	0.120424	0.0993864	0.0791224	0	0	0.12364	0
	0.100815	0.114452	0.0655866	0	0.112666	0.123381	0.100977	0.0888017	0.142213	0.137667	0.137505	0.0863665	0	0.121757	0.130037	0.126952	0	0.160395	0.127602	0.157798
Mean	0.0810766	0.0998709	0.0642995	0.0485793	0.0956206	0.10748	0.0841407	0.0730416	0.109093	0.100611	0.0940346	0.0748427	0.102973	0.110948	0.100539	0.1052	0.104876	0.11579	0.103106	0.100511	0.0954785	0.10201	0.0839373	0.0991655	0.106775	0.107754	0.0950334	0.0844679	0.115575	0.112042	0.098544	0.0934499	0.115864	0.114031	0.104893	0.0812935	0.129056	0.124328	0.14181	0.126152
SEM	0.00829219	0.0187793	0.0143408	0.00902722	0.00726425	0.00661176	0.00777379	0.0081742	0.00947329	0.00767665	0.00859741	0.0043022	0.00858959	0.00894088	0.0118312	0.00556908	0.0105036	0.0166095	0.0149579	0.0142429	0.000823739	0.0104086	0.000633363	0.0150403	0.00124812	0.00559099	0.0147009	0.00846654	0.0128487	0.015292	0.0059418	0.00886447	0.0158403	0.0140641	0.0126325	0.00649613	0.0370458	0.0194762	0.0095977	0.00969694

## Sheet: Figure2F
	Tactile EPs in contralateral S1
	CON
	Supragranular																																										Granular
	P1														N1														P2														P1
	36.3068	153.832	249.565	-156.805	-32.788	85.9868	212.046	250.053	-54.9459	82.2989	-242.053	-365.979	26.9804	-11.2397	65.0176	161.421	338.471	-125.443	-55.0373	-68.6612	-176.921	250.144	-29.6792	151.668	-162.352	-382.895	24.3592	-137.207	25.7308	-116.147	-218.189	41.1224	-62.7179	163.006	304.304	-5.41828	62.3964	134.539	102.689	-193.105	97.0505	6.16355	-219.708	76.3598	49.112	188.49	304.431	-123.153	-129.553
	-138.823	-233.672	336.398	394.216	-5.8145	427.529	291.961	325.853	21.86	132.436	186.901	394.887	350.296	400.434	-179.755	56.5445	-118.036	-106.028	-34.4643	123.933	-40.4076	-73.4463	-124.62	158.129	31.6131	352.826	-54.8544	-102.523	62.1831	-194.263	-62.8093	111.741	187.755	-2.73617	37.5564	-102.828	-210.173	165.566	220.427	-185.638	-80.4564	-103.437	-519.678	-774.204	-481.793	-1020.68	-607.151	-900.751	-266.645
	154.502	533.076	468.523	347.95	6.55977	131.735	157.611	156.605	-44.0955	88.8518	55.5387	553.1	241.336	487.846	111.619	-265.217	298.452	-6.88125	-15.5981	37.3126	-182.681	-159.243	-246.534	-124.833	315.063	-271.587	13.2346	490.315	-121.237	247.431	24.2983	368.035	1.53082	353.923	46.3647	-280.456	-76.1894	191.442	164.073	436.429	48.864	-73.8121	-525.56	-1020.68	-1020.68	-454.393	-144.457	-651.071	-333.393
	225.274	147.492	423.445	426.645	18.4769	228.047	440.239	407.627	-229.832	459.013	281.445	378.276	244.78	104.03	242.738	-112.489	-116.787	9.3638	-36.994	-94.446	104.701	111.528	-62.7484	-50.1303	14.4232	-35.4701	-44.9184	-129.71	-223.797	486.474	222.866	85.4991	339.294	512.564	-113.922	-242.876	3.39001	315.094	67.5473	350.662	80.653	53.771	-375.545	-1020.68	-1020.68	-1020.68	-766.249	-572.467	-192.034
	89.8575	508.419	629.236	359.958	-27.5457	56.8798	350.967	-17.8535	101.714	113.509	265.719	229.906	334.783	479.83	-146.869	358.587	370.991	-79.6639	-43.0897	28.1386	18.3854	-21.8157	-59.4872	157.733	-181.005	83.7314	-44.9184	-68.5088	13.8746	-44.5222	382.604	133.594	402.476	-120.017	130.394	270.626	-188.381	-132.666	166.541	343.439	29.8149	37.0078	-237.904	-429.34	-607.548	-1014.74	-572.619	-660.885	-215.167
	12.4421	314.362	171.022	82.5732	-86.2168	252.034	397.569	60.1715	145.786	190.162	-273.599	360.781	236.276	514.941	-173.69	-294.537	-142.846	-195.391	-127.576	-33.8852	75.5631	355.6	-25.3207	-181.432	-18.9507	125.792	-20.9623	-52.2638	192.357	-87.5274	171.235	16.5567	-73.6901	-143.913	95.5875	-159.274	-55.0983	157.306	191.869	-133.977	236.337	52.7957	-341.531	-1020.68	-1020.68	-131.473	-430.498	-547.84	-147.048
	19.757	210.796	488.151	418.904	70.138	241	343.378	536.642	-88.5637	380.927	267.395	585.255	250.114	529.998	-86.3997	-215.568	-55.525	-91.5201	111.68	189.858	1.31747	186.231	-236.933	278.916	-17.3354	-374.33	-131.538	-187.558	48.2544	240.696	259.074	286.474	-70.1851	-154.885	62.4878	287.48	-7.88704	374.771	183.213	254.99	115.764	9.15045	-372.406	-1020.68	-1020.68	-406.176	-425.621	-822.147	-119.434
	56.2093	249.717	280.287	288.608	48.2544	92.5092	429.449	349.992	53.2529	-70.8252	116.1	586.566	301.378	377.087	-10.5387	179.83	-177.012	-86.0644	-11.6054	-118.585	330.699	272.241	34.3257	-53.2695	-126.54	296.197	101.074	-45.8633	266.023	-232.818	115.002	-9.25857	451.973	108.846	304.518	-104.809	-90.3619	-241.078	-99.6578	366.267	15.1852	218.264	-456.222	-627.694	-1020.68	-185.054	-426.749	-528.029	-109.376
	383	-39.6761	496.929	401.074	-32.9099	239.233	218.538	412.716	-149.094	478.306	-142.724	319.879	234.326	545.938	361.238	-202.279	431.766	-20.2918	-36.6892	173.552	387.175	218.446	-128.277	-274.848	109.577	-45.0708	-81.7974	-44.2174	-171.465	-150.466	249.108	285.347	-24.0102	-356.531	-168.448	-105.754	260.05	-265.857	-68.8441	396.776	-117.335	144.384	-339.001	-529.523	-1020.68	-1020.68	-279.69	-421.994	-82.9209
	210.492	-89.1732	79.9216	418.66	-117.457	191.016	439.477	-15.5371	284.737	-65.7353	-83.108	473.795	278.459	540.208	305.371	0.159287	-15.5981	41.3662	-167.412	-72.471	174.222	177.94	95.9228	26.1879	89.3394	211.954	-79.4506	-103.772	-344.492	377.879	-282.895	39.2023	208.297	517.349	33.0761	111.132	84.4324	-57.8718	75.3803	213.966	-34.251	137.495	-123.335	-619.251	-1020.68	-876.734	-557.989	-442.202	-205.475
	220.885	253.954	308.663	350.571	1.40891	126.401	166.816	205.889	135.027	443.652	54.2282	86.7183	374.435	433.289	192.052	254.899	-188.35	-17.9145	-38.2741	8.02274	-156.653	-219.134	483.579	-51.8371	-100.389	-138.427	254.198	223.262	-70.4289	-90.1485	-209.441	368.065	305.249	-184.236	-223.644	-169.88	-191.642	238.318	-100.054	35.0877	-31.2336	-21.45	-188.133	-465.914	-1020.68	-616.325	-492.125	-374.326	-238.666
	217.014	8.05322	464.53	383.853	-27.2409	343.378	417.044	189.035	-64.3028	118.203	109.272	90.8024	379.19	602.963	139.751	277.666	-17.5487	-62.3217	-47.7834	327.529	75.6546	-99.3531	-258.42	-7.85656	-80.0906	268.004	278.611	-172.349	-199.505	243.987	340.696	150.815	-2.30947	-370.551	273.216	-130.776	137.038	-91.4591	110.735	560.537	-30.2887	126.828	-190.693	-649.12	-777.77	-1020.68	-448.328	-491.882	-148.358
	-51.6542	-52.5685	335.88	356.301	-15.9334	57.5808	58.7999	317.898	281.019	407.687	-48.6978	140.239	262.884	367.151	-183.413	-247.448	-228.978	-45.4061	-52.9343	-162.291	-91.8249	270.93	323.14	-180.456	43.1949	198.788	-60.5844	-148.088	-220.17	156.91	99.2754	62.8536	431.552	342.006	365.719	-139.585	-25.5951	-145.619	-139.341	333.533	-11.7578	118.812	-212.363	-602.183	-925.804	-958.721	-531.107	-458.69	-193.436
	-93.8974	-305.784	394.307	314.85	-62.9922	246.609	527.712	135.575	173.917	-33.2756	162.274	247.736	219.056	372.028	-238.03	-142.084	382.756	-5.47924	-95.909	243.195	396.502	-292.008	40.6652	284.036	-234.16	87.7241	-107.491	-89.7523	-232.94	295.77	-78.6581	397.995	-27.6066	92.1434	-403.925	-117.975	35.3315	326.371	-177.043	241.884	180.562	-30.3802	-253.418	-575.454	-310.626	-79.8121	-539.489	-597.916	-114.009
	226.828	-98.1034	333.503	392.997	-1.36464	219.879	157.642	318.507	42.372	-109.777	146.273	251.668	200.799	400.677	110.461	-259.152	-91.5201	-73.2939	-44.9184	7.56557	-114.989	-164.729	-132.849	13.2041	-216.817	-263.785	-108.74	-10.051	-54.8544	503.36	167.761	66.5415	44.2922	-91.8553	43.8655	-77.9267	-9.01475	314.301	191.808	305.798	-15.4152	341.671	-483.378	-1020.68	-732.662	-961.555	-444.975	-403.067	-91.4854
	17.2882	432.68	329.723	409.15	63.9813	96.8981	-11.5749	333.381	270.869	369.346	226.615	509.547	254.624	547.98	-70.7033	-192.831	52.1252	30.4549	48.7116	123.018	-311.727	-64.9428	240.086	-61.4987	335.545	-229.313	-28.9172	-123.187	101.013	313.6	356.91	480.684	339.172	-142.968	175.38	223.292	-195.818	261.055	34.7524	107.108	281.324	156.88	-248.023	-957.593	-751.437	-866.676	-254.789	-336.38	-107.304
	231.522	385.255	341.793	376.325	15.8252	-31.2641	-14.7142	123.811	55.9045	169.406	38.2269	736.276	293.058	453.649	317.623	-19.286	-80.6088	-45.9547	-38.7008	-76.8599	-25.0769	308.968	-63.8151	242.799	-140.712	108.846	-40.7429	-144.217	-247.113	-88.7465	285.865	466.633	34.9657	-7.46034	144.323	44.6579	328.017	211.223	-140.103	-91.9468	51.1498	95.1303	-414.558	-742.964	-1020.68	-959.056	-588.133	-439.062	-167.743
	197.172	488.059	381.445	317.014	55.5083	154.442	37.1907	-47.7529	79.0682	-114.806	278.062	341.122	193.667	375.837	59.2876	-45.6804	-123.523	-6.39359	-3.77244	-155.312	-34.2205	44.1398	-127.18	-154.55	-39.158	-310.447	-77.5304	-129.374	59.0743	254.35	-42.3887	302.841	-11.3616	-41.2915	-100.328	-187.497	156.514	412.442	142.037	-234.464	-108.466	-93.2574	-340.434	-1020.68	-1020.68	-503.89	-605.841	-285.237	-100.964
	111.04	250.936	381.872	446.944	99.3059	-31.3555	321.037	369.071	76.9042	122.988	244.506	415.185	263.067	388.791	286.901	-303.254	-103.681	-18.1278	-13.617	-106.912	-50.1912	-88.7161	-159.518	156.179	-58.268	217.623	-73.2025	-112.428	-180.609	430.028	1.77465	194.46	-28.7343	498.361	-45.0403	256.636	35.2096	156.392	-19.4994	317.928	118.873	-103.437	-332.144	-984.323	-1020.68	-633.454	-497.886	-346.865	-70.8819
	33.96	653.588	394.643	232.802	87.1145	152.491	305.615	143.043	28.9615	145.115	130.394	382.817	139.964	386.017	-112.124	312.96	146.639	-74.1778	32.9237	-141.871	295.709	-224.224	86.1696	-103.254	-250.831	235.484	-108.771	-98.2254	-104.931	322.805	539.416	46.7	315.764	491.199	-0.602676	-208.314	-128.125	87.785	-193.897	403.268	-60.9501	299.275	-206.847	-730.62	-1020.68	-670.821	-659.818	-335.435	68.283
	127.316	297.63	550.053	355.6	31.7655	95.3437	163.097	330.15	-303.529	442.128	127.651	576.112	246.09	392.997	-116.604	-148.728	170.504	3.99958	-7.0946	191.747	214.606	-25.9608	-171.861	221.22	157.428	-123.888	-77.3476	8.32753	250.083	187.907	-79.8163	-54.5496	478.367	-177.957	-55.0068	-147.387	152.308	199.214	81.1102	234.874	-14.5618	145.542	-342.628	-964.634	-1020.68	-869.145	-589.474	-412.912	-189.718
	189.888	401.897	86.0477	252.308	47.3095	304.822	417.441	384.067	-126.997	171.479	238.806	578.093	341.031	489.309	119.666	-69.5756	-195.117	-22.0291	-11.8188	300.037	235.972	265.231	-281.218	-245.772	234.905	-95.3909	58.9523	-88.0455	481.72	130.79	286.505	531.887	27.8643	-193.014	98.7878	51.607	-45.467	-124.894	-252.538	549.169	-54.0315	298.757	-323.914	-1020.68	-784.475	-916.234	-419.617	-337.691	-88.0108
	-104.778	576.569	488.547	179.434	54.8377	237.16	275.502	298.392	319.848	449.534	260.537	350.601	273.978	452.339	-128.155	404.975	218.324	361.177	8.35801	-55.7078	-82.2546	-0.11502	238.837	-168.021	-69.8803	34.0514	-6.78981	-92.7087	-142.968	17.8673	-95.4213	-125.26	466.511	186.322	-133.794	169.803	-127.028	228.809	56.6055	108.023	-32.727	320.336	-220.653	-302.884	-443.36	-798.922	-234.033	-391.79	-155.795
	26.5232	277.239	218.812	228.291	-10.0205	195.222	-64.0589	105.127	191.046	62.8231	430.455	628.047	204.883	465.627	-220.627	-60.7977	-222.852	-89.478	-29.2525	172.576	-172.288	122.957	103.542	147.431	203.512	298.544	-81.2183	-43.3031	-344.736	-128.704	24.5116	508.907	132.893	-34.891	-146.107	100.464	-46.1985	328.078	264.134	293.484	141.153	96.5628	-594.929	-1020.68	-891.851	-680.391	-584.932	-570.15	-142.445
	72.241	196.563	78.7634	489.644	-1.51703	184.493	241.976	589.492	187.267	118.111	147.706	373.216	183.548	497.691	106.682	368.827	-308.771	3.02427	-44.126	-144.461	-139.31	489.888	42.1282	378.032	-217.488	-317.793	-141.749	-93.6231	-159.609	-22.6996	-121.755	473.734	149.474	-76.6466	-102.127	-5.90594	163.219	-131.386	153.375	-31.2336	-60.5539	63.5241	-377.922	-560.367	-1020.68	-900.964	-559.422	-423.64	-30.3455
	-15.2324	303.695	359.318	362.884	32.3141	146.273	127.499	423.628	-51.5018	239.477	-0.663633	375.868	93.7893	429.876	182.969	-242.145	-183.26	122.835	-17.6706	-21.3281	-69.3317	593.942	-33.3671	-275.58	-413.739	-153.666	189.278	-137.543	-168.417	562.701	-61.0111	143.987	99.5192	217.136	129.327	-192.983	-14.9581	-256.013	132.924	34.661	254.655	25.4565	-197.825	-1020.68	-1020.68	-1020.68	-527.42	-561.129	-19.2513
	340.147	486.688	308.846	398.94	41.671	19.4827	358.434	240.94	114.393	85.9258	408.236	302.11	92.6616	363.707	383.64	-202.431	-10.6301	-62.0169	13.2041	-252.843	72.6372	-195.391	20.8847	-324.376	295.527	431.247	-64.1809	21.5247	240.879	470.656	300.708	192.54	47.1572	-27.8809	-40.2552	235.331	-103.132	-226.357	-25.4731	-1.51703	-46.5338	35.7887	-183.591	-1020.68	-525.743	-957.898	-686.182	-697.215	-91.973
	91.0462	270.443	312.747	355.783	60.7201	60.781	111.619	201.409	157.794	295.13	217.715	464.469	192.022	536.825	-124.772	-95.9395	7.657	-24.2845	32.7408	-4.32105	-113.556	19.0864	-68.8136	-256.378	68.9493	-127.729	-41.4744	-138.64	-145.254	106.529	199.946	140.391	366.145	138.654	-21.3585	129.937	-59.1214	-25.9303	21.1895	369.772	261.543	168.492	-82.799	-752.29	-897.672	-1020.68	-486.395	-635.283	-102.122
	156.362	526.005	383.64	605.188	64.4689	190.101	147.401	347.858	308.602	187.968	298.971	189.492	260.171	368.766	326.493	-208.1	-166.131	246.151	16.892	-113.769	-193.105	-41.2305	301.104	151.912	391.839	6.92552	-41.322	-169.484	333.899	253.07	-18.4631	88.547	517.319	63.4936	-159.701	122.622	-64.6076	94.3684	84.0362	-39.3713	135.21	-10.5691	-321.385	-1020.68	-794.808	-665.853	-535.588	-699.684	-33.6676
	188.486	295.527	497.569	283.122	50.8451	283.183	56.0874	151.759	202.384	39.1108	430.577	94.856	129.967	312.076	153.1	-59.0909	263.219	19.3912	10.2477	245.603	-84.6015	-119.682	149.138	-89.1123	411.406	22.561	250.388	-203.468	189.4	71.7838	132.771	2.90235	400.677	-93.4707	-35.2872	-283.809	-28.4905	-347.905	-64.3332	11.3449	-90.1181	27.6204	-404.561	-807.852	-603.707	-1020.68	-732.936	-661.921	-120.288
	-73.9645	-142.876	603.725	478.794	68.614	118.995	270.717	340.33	124.451	14.5451	-120.962	101.439	216.831	303.238	-95.2994	-2.24852	-54.2144	72.942	14.027	-108.375	250.296	191.229	-55.525	18.0807	93.1188	187.023	-85.5158	-103.254	-8.06991	134.295	-96.5186	-44.6441	69.7722	-140.133	42.1587	164.591	-49.6731	-79.1763	86.2916	-38.7923	-47.2043	-64.3332	-390.754	-603.738	-831.138	-416.417	-679.934	-816.051	-118.886
	43.134	573.917	226.34	288.09	-1.60847	2.59757	141.122	127.285	172.637	433.777	67.273	103.024	262.427	408.876	-292.465	355.295	-160.097	-44.0041	-26.8142	-98.8044	-45.7718	-188.411	79.3425	-98.8044	59.501	-3.01048	12.7164	664.103	-354.58	86.1696	148.986	-5.96689	368.858	196.593	-101.212	287.968	-8.31374	70.8694	52.8871	86.2916	76.3556	-3.65053	-274.021	-157.746	-1020.68	-785.451	-544.884	-707.334	-195.204
	71.2352	339.08	115.673	289.126	61.1468	-13.556	310.857	552.369	-69.9108	-44.5527	9.3638	173.887	294.704	296.38	-148.454	-253.574	-271.404	-162.505	-2.76665	-107.735	-32.1784	136.947	-120.932	-198.926	175.959	-365.613	-30.3497	-147.601	388.791	260.293	365.78	22.4086	225.914	-93.105	341.701	76.6299	62.0002	155.904	70.8085	244.719	24.9383	0.403115	-297.764	-984.658	-1020.68	-716.112	-594.076	-741.257	-94.2894
	248.193	-81.9193	250.235	349.961	339.781	53.1614	69.3455	177.087	113.539	131.522	142.86	334.57	244.688	306.316	202.506	-246.107	238.288	-97.7072	356.788	-164.912	-128.247	-274.605	349.717	148.437	-179.481	-50.0388	170.29	-157.201	-186.491	248.833	-74.7264	94.9779	-69.6365	-43.8822	-79.9992	67.8825	-32.3918	28.7481	-80.2735	-55.8602	-160.798	-38.3351	-511.357	-729.705	-1020.68	-542.384	-541.744	-687.157	-185.847
	91.5034	-158.573	203.939	318.995	-49.6121	241.854	318.05	-43.4555	167.73	293.088	218.751	763.92	305.828	328.961	-81.0659	-161.407	258.373	-71.6481	-88.777	14.6366	-35.4701	-337.451	-14.0742	-189.691	341.214	-79.1763	9.60763	-4.1077	271.205	-134.16	-42.1754	-29.7706	278.489	332.893	7.29126	-164.364	250.693	329.266	64.5299	18.1416	162.976	-21.45	-317.819	-625.713	-1020.68	-423.457	-675.667	-753.783	-244.64
	11.4668	-12.3979	-9.5024	368.096	-33.2147	305.676	74.9536	93.5454	253.771	-115.08	239.781	-40.621	167.943	493.789	96.0447	-131.935	-290.545	-71.2823	-84.1138	21.098	-54.6716	-304.961	222.317	-12.2455	415.033	231.674	-96.2138	-52.7514	139.842	-13.7694	-10.6911	37.8307	-26.2046	120.184	-49.5512	204.548	195.648	78.4891	-321.663	-130.715	79.6472	143.865	-303.89	-758.995	-947.84	-1020.68	-573.899	-566.767	-266.036
	7.07791	486.444	472.82	383.548	-50.8617	166.694	265.962	108.693	27.3156	222.226	-77.3476	301.165	149.809	443.5	-120.718	-267.381	-17.5792	-5.26589	-83.4433	-135.104	-14.0437	-187.741	-106.546	-225.534	66.1453	-444.339	-173.263	-123.462	187.572	218.02	352.735	103.481	-16.0553	70.1989	-103.498	104.975	3.14618	164.134	14.027	70.4123	-81.645	338.958	-132.448	-1020.68	-1020.68	-760.367	-434.673	-612.607	-212.333
	328.382	315.612	311.071	319.879	-55.2506	229.236	132.314	211.802	71.9362	452.491	330.089	669.62	285.773	414.393	210.979	262.335	-181.858	-63.7846	-82.5289	33.3199	-16.6953	-191.185	-381.127	68.7055	-97.5853	339.995	31.0035	-107.491	-215.811	340.208	303.329	4.06054	35.8496	160.568	106.834	293.728	-322.608	273.003	-59.731	189.065	86.1392	271.357	-347.657	-485.969	-1020.68	-1003.25	-627.938	-397.063	-235.527
	301.378	588.791	476.203	333.929	-61.4987	230.272	32.9542	236.124	17.9587	-267.777	35.9715	556.514	223.079	364.865	109.211	-28.2162	163.616	-62.8703	-119.225	-8.46613	-41.5353	140.543	7.53509	-57.1708	-305.174	-135.074	-60.9806	-57.5975	-152.081	-100.847	51.5461	180.165	-56.4698	212.076	200.373	154.807	489.461	216.465	-263.023	266.968	-46.8386	130.729	-375.301	-905.871	-1020.68	-1020.68	-283.073	-479.873	-333.607
	-157.415	-16.8172	384.615	387.876	234.082	115.155	252.918	197.934	239.659	542.555	55.7826	531.948	202.11	487.755	-384.449	158.434	-163.175	-62.5655	146.029	-128.551	10.7353	222.988	104.304	281.994	19.6351	-279.359	-58.7557	-139.554	203.451	363.189	348.315	112.381	-5.54019	363.311	-17.5183	-121.541	-40.6819	-40.7734	-49.7036	206.712	-64.5161	229.327	-391.516	-645.463	-904.042	-1020.68	-564.268	-415.624	-236.563
	243.896	240.269	309.12	273.43	15.7643	140.726	38.5927	244.81	12.7774	231.552	103.481	-51.6847	161.939	414.423	333.046	-225.26	-220.901	-48.3625	-41.8706	233.198	-112.245	-14.5618	-174.665	-289.143	80.8054	257.428	-123.736	-188.716	4.57867	126.98	145.42	138.897	393.576	-147.326	141.884	441.671	102.262	241.061	18.2026	348.011	-40.8038	-19.7127	-255.277	-1020.68	-1020.68	-640.8	-654.149	-552.138	-102.397
	-62.4741	570.473	481.324	382.39	342.159	191.9	216.953	181.872	85.2248	697.477	175.045	516.862	330.607	273.704	-174.452	369.498	292.905	-53.6962	286.566	329.297	-114.348	-127.546	-120.566	370.412	297.66	-62.9008	45.2065	-81.1269	-303.925	139.995	-33.0013	233.168	-102.523	-147.357	159.227	-131.355	211.101	331.461	177.209	160.72	-34.0681	-68.7831	-85.2373	-703.463	-589.413	-648.907	-607.73	-421.568	-199.288
	-77.3171	409.851	233.869	308.907	-49.3683	-18.8593	106.133	27.2547	136.398	137.465	210.309	511.528	156.727	451.637	-172.197	36.8859	-204.839	29.3272	-95.2994	-213.129	217.837	157.428	84.5238	198.209	-88.9904	39.7814	-91.3372	-65.6133	-36.9635	5.85877	198.483	194.185	-16.9392	-97.0672	-168.448	327.224	77.8795	110.705	54.8682	390.528	180.653	261.634	-543.878	-1020.68	-1020.68	-1020.68	-722.817	-502.61	-186.578
	199.032	477.057	393.454	391.321	-38.5179	58.038	368.004	556.392	218.66	56.9103	224.573	580.836	228.078	452.308	284.219	-230.685	-208.283	-18.2497	-84.9367	-104.931	99.8545	228.809	57.7332	111.802	87.8155	238.776	0.189765	-46.3814	-139.402	302.537	159.318	512.686	-70.2461	675.045	128.901	7.53509	360.05	184.31	71.8143	206.56	-24.3759	96.7152	-438.879	-1020.68	-113.156	-676.307	-731.046	-519.068	-298.77
		69.6198	278.062	301.836	-47.6615	49.9307	2.87187	224.603	6.01116	236.093	106.743	290.924	169.986	419.605		-144.857	-212.52	-28.3991	-128.369	156.423	-111.148	-56.927	-129.344	-335.348	-163.785	-302.492	-136.263	-174.665		-208.558	-35.4701	114.88	-80.2126	-205.022	-108.679	10.4001	130.546	-227.424	262.244	480.043	1.04316	129.632	-568.779	-446.865	-782.647	-1020.68	-523.213	-619.739	-214.07
		164.53	422.47	375.197	-33.6719	39.5985	289.553	196.502	162.823	50.4184	225.853	331.064	272.82	335.21		117.166	-128.704	-61.5292	-94.7203	-92.0992	46.2428	-86.8264	275.655	-403.071	-131.874	-238.274	10.2782	63.3412		321.525	357.55	95.4351	271.144	131.826	-18.524	-10.5691	-23.9797	-307.308	312.96	81.2321	294.46	75.9593	-440.19	-794.686	-428.151	-612.881	-648.876	-91.5158	-146.438
		439.629	573.613	353.771	-15.4457	274.649	41.1224	14.2708	54.8073	131.186	245.389	272.363	90.1928	524.938		308.541	1.74417	-44.5832	-62.2912	95.4351	-67.7164	-83.4433	-114.409	247.919	-181.554	-188.625	-90.0571	-107.186		134.722	146.883	411.01	28.1081	5.70638	-2.64474	-223.98	43.2864	0.464072	5.79781	451.455	-153.087	-0.358848	-126.688	-608.767	-1020.68	-1020.68	-961.738	-1011.72	-267.743
		548.072	597.599	402.323	-78.14	301.683	270.778	-26.7532	15.1547	138.958	270.595	310.309	-95.6956	400.373		-201.029	223.963	-65.461	-139.128	338.562	-7.30795	-101.669	-124.742	-132.117	-163.693	-228.369	-79.8163	-74.635		263.737	12.6555	210.156	-77.3476	-200.938	36.2154	-292.983	388.882	41.8539	210.583	-105.022	143.683	52.4299		-1020.68	-1020.68	-354.119	-542.202	-627.206	-209.712
		20.0313	287.755	320.824	-14.9885	248.437	57.1541	156.636	-80.7916	282.969	333.564	-30.1364	247.431	393.027		131.125	-139.585	-44.8575	-25.3512	82.5732	-19.225	162.244	197.05	320.336	-62.8093	-96.2138	-117.823	-30.7154		607.047	186.17	528.474	268.523	-209.198	-0.206455	-196.397	-225.077	336.246	31.2169	-134.19	-56.226	393.545		-308.005	-679.69	-807.578	-674.936	-454.058	-341.653
		613.235	656.941	269.864	447.95	-11.1178	199.032	354.868	16.4653	-79.2372	-43.6383	97.1419	167.425	439.446		-242.206	362.031	-163.663	-81.9193	-128.887	-55.1592	512.503	-84.8453	-278.658	201.165	164.073	-70.6423	216.831		100.312	220.61	372.851	-44.9184	-83.9919	-112.185	6.8036	-67.1373	-97.0976	304.426	-91.8858	-33.3976	400.098		-1020.68	-1020.68	-1018.7	-526.871	-788.377	-42.2321
		-50.0998	-64.2723	19.6046	102.598	110.735	62.6707	271.449	84.6152	87.5717	-47.1129	240.421	238.471	90.6805		-133.001	-142.45	-24.254	-14.0132	-83.0471	-93.7755	-201.06	-157.658	174.07	-67.2592	-383.565	-81.4622	-95.147		31.6131	-73.0501	381.811	262.244	323.841	164.012	-38.457	44.0483	225.03	380.47	143.652	-32.1784	-50.1912		-165.701	14.1227	-83.1647	-164.573	-539.977	-1020.68
		218.721	233.228	414.423	55.6302	3.90814	198.91	152.064	52.7957	364.134	213.539	125.853	277.361	290.589		-300.145	-293.135	-125.869	17.3187	-78.2314	-86.0644	-31.8736	-39.3104	-73.5378	-284.815	218.751	-52.1418	198.483		401.653	162.793	245.267	245.115	200.647	-49.3988	-358.664	-108.801	281.75	-154.214	154.472	-30.4411	-1.18177		-1020.68	-1020.68	-866.889	-1020.68	-656.862	-634.826
		102.811	591.656	273.917	223.292	234.57	128.047	267.7	19.8179	583.152	14.5451	287.876	95.6789	626.462		252.339	-300.633	-53.4829	-45.6804	0.281201	-14.9276	-231.813	-34.6472	-290.911	174.832	266.785	-164.76	-123.096		-79.542	158.861	-94.1717	362.153	118.081	-62.2607	-65.5524	134.051	234.966	-85.8206	200.22	-61.133	-50.435		-434.216	-1020.68	-860.55	-1020.68	-431.656	18.8773
		371.692	123.049	492.631	73.3077	21.2504	216.526	430.851	194.125	420.641	107.779	557.124	228.961	344.445		256.27	-266.162	321.098	-2.76665	-71.0995	-89.2647	-79.3592	167.974	28.3519	-279.451	-487.649	-102.401	-89.5999		110.857	307.87	141.305	55.9654	160.111	116.191	341.793	-23.0044	254.289	48.5287	11.1011	-57.2013	374.039		-359.117	-341.714	-480.178	-422.269	-569.754	-1020.68
		673.734	375.38	330.577	-41.9315	350.205	104.792	241.762	14.0575	64.8042	-17.3659	312.381	149.931	464.591		-98.9568	447.919	-115.842	-60.1577	444.445	-23.4616	147.34	-113.099	190.315	29.7844	209.455	-32.5746	-62.7179		301.196	118.324	263.585	477.27	41.4272	-57.7804	158.739	-96.2138	78.7938	-141.627	166.359	336.642	467.06		-1020.68	-565.731	-572.68	-449.974	-480.848	-366.676
		22.561	499.672	303.207	210.674	230.272	304.091	239.964	-56.0736	96.258	-16.6344	399.763	245.054	406.225		368.248	282.695	-31.4165	81.1102	4.33484	133.747	-202.645	-132.3	272.942	-129.161	-360.28	-57.0184	-79.9382		325.121	2.01848	-24.2845	400.007	-130.35	44.536	-108.283	54.8073	342.22	95.6789	396.715	240.757	274.557		-479.599	-1020.68	-525.865	-1020.68	-497.154	-46.3467
		298.818	3.72527	436.642	15.7338	218.203	99.0925	344.018	8.29705	309.059	-320.109	175.563	110.552	402.384		-173.995	-247.479	-77.8962	3.45097	-5.69259	45.5418	287.633	46.6085	169.346	-92.1296	-428.643	-48.8197	-112.703		220.763	51.2718	1.50034	28.5043	382.573	-167.808	-226.601	-61.5597	291.961	4.91393	-53.2086	-189.752	335.24		-1020.68	-1020.68	-588.377	-355.155	-242.781	-641.927
		468.797	201.592	284.341	224.42	320.915	199.733	269.65	290.376	353.68	-101.334	574.466	160.171	510.309		-99.475	252.095	-20.2308	-53.2086	164.682	192.235	-177.744	328.504	12.7774	-89.2951	34.2952	-147.204	-48.4539		199.184	175.776	111.101	430.363	-90.5448	-138.091	325.182	-142.572	104.609	85.1334	-97.1891	-60.6758	5.79781		-1020.68	-1020.68	-876.764	-508.828	-639.154	-134.125
		178.093	-22.0291	487.145	22.2257	140.482	7.50461	386.048	102.171	426.493	-50.3741	346.669	219.544	371.205		-1.97421	-275.793	-30.8983	-65.0647	-75.275	-85.7901	201.622	-11.5749	343.378	-408.558	-203.925	-31.2336	-119.225		19.7265	-145.345	20.2446	370.321	-60.371	72.6067	-90.3619	35.0877	270.595	-103.986	86.6878	21.0371	58.3428		-716.417	-872.01	-1020.68	-520.47	-193.04	-995.935
		-258.451	185.804	273.521	241.823	225.761	234.752	145.267	21.6162	509.12	518.873	167.029	463.737	421.311		-44.4308	-46.4728	-60.0358	-40.2247	62.5488	-127.85	-243.303	-103.864	-154.672	19.2998	151.82	279.525	-53.1172		89.248	412.777	-49.7645	312.198	343.073	-68.5393	-74.0254	90.2842	-59.67	323.811	154.106	-22.6691	93.0578		-527.389	-1020.68	-827.968	-818.52	-375.423	-306.45
		447.249	483	419.94	49.2906	182.969	230.485	346.365	184.585	-83.5042	187.724	67.6997	401.683	382.817		279.434	8.29705	-30.624	-21.9986	-71.2519	123.262	354.198	145.176	-4.83919	38.1355	94.2769	425.304	-46.4728		72.4238	296.898	11.5887	354.289	370.9	112.869	-109.868	118.904	-2.33995	-31.5079	-150.984	-65.0038	49.4735		-186.152	-866.036	-391.211	-479.66	-570.973	-948.267
		485.895	511.01	463.219	270.351	383.731	249.626	369.376	76.447	288.273	-311.88	20.2141	130.638	490.833		-190.24	-133.062	262.793	27.9557	54.0758	-23.9187	-73.3244	189.492	-174.848	-162.565	94.6122	-129.374	-38.5179		180.165	337.587	-54.6106	64.6213	-183.839	-33.0928	60.141	36.3068	-95.1775	-132.879	-70.4594	-3.77244	41.4577		-1020.68	-407.182	-1020.68	-645.524	-170.943	-180.178
		475.136	449.474	292.113	25.9441	191.686	207.261	192.54	195.191	651.089	156.301	590.04	98.483	364.012		322.287	306.712	-199.109	-54.8849	59.0743	109.699	-149.49	72.18	-88.0151	-155.83	277.971	-126.57	328.809		415.124	-44.1565	28.5957	376.264	-122.639	-190.728	504.701	-85.6072	-270.398	-5.75354	-269.819	-20.7185	41.7625		-159.757	-1020.68	-326.078	-768.535	-670.973	-802.427
		375.502	632.832	525.548	184.006	139.263	262.884	357.398	265.231	-254.58	270.869	214.941	418.477	286.505		331.156	105.889	511.467	-55.525	-139.067	7.07791	-35.1348	137.617	-222.791	-135.013	-81.4012	137.221	-62.1388		-75.7322	299.153	-77.1647	-24.4978	-73.7511	218.904	-20.7185	243.225	87.084	146.243	215.856	-13.556	-12.0321		-608.279	-895.204	-881.275	-804.073	-460.519	-147.017
		5.31016	637.617	356.057	212.595	239.995		345.877	-7.948	704.243	169.254	903.329	230.333	307.627		19.3607	73.9782	254.838	100.159	212.076		-22.1815	-167.808	-127.302	-138.64	-1.79134	11.162	-109.899		123.232	267.517	-18.4326	66.8768	-124.102		178.245	-1.57799	65.4747	142.738	-215.324	-6.48503	-10.1729		-707.426	-1020.68	-765.518	-667.651	-807.121	-843.116
		230.028	344.262	317.166	226.828			360.751	47.9496	218.264	-29.5268	44.0179	359.745	452.643		-267.29	-31.5993	-15.1104	-19.1031			53.8319	-63.7237	-129.953	-128.734	-74.4216	47.0962	-75.6103		115.734	349.26	382.482	67.913			-47.5701	-130.319	102.049	188.76	154.685	19.1474	54.5634		-1020.68	-784.872	-1020.68	-990.906	-638.544	-232.479
		61.6954	346.151	415.825	146.029			-130.99	198.3	801.043	-45.9852	83.1523	219.787	385.591		-126.266	-241.779	-106.089	141.397			-18.9812	240.269	-42.8154	140.239	195.161	21.4942	-58.7252		241.884	-64.8514	342.25	-111.758			-23.4616	-125.9	144.475	101.988	-164.943	-104.199	436.215		-1020.68	-1020.68	-519.922	-564.481	-753.387	-809.315
		58.0685	243.378	495.527	589.736			357.52	-75.0007	139.477	-148.82	609.303	284.707	391.686		81.9331	310.492	418.843	442.982			496.441	-84.3881	-445.254	-263.145	-237.665	154.99	26.3099		223.079	-31.0202	-55.7688	54.6244			81.2321	-19.7127	-99.8102	7.13887	154.045	-165.979	108.145		-579.69	-857.228	-977.13	-536.197	-568.718	-87.1574
		173.216	142.189	464.957	23.7497			132.558	-112.977	819.879	234.661	306.377	266.084	375.959		-123.888	135.088	-41.6268	-36.994			97.4772	-151.441	262.549	-115.171	240.086	44.5665	-66.1315		19.056	12.5945	173.856	-50.2522			240.909	-36.7502	95.5875	255.935	15.3376	-25.1684	74.9231		-1020.68	-971.187	-547.627	-78.3491	-700.233	-779.05
		313.296	322.988	105.158	282.512			-67.3506	259.745	226.828	191.473	659.44	166.907	422.348		-197.707	-104.504	-183.443	36.9164			-174.117	276.599	-234.739	297.691	-61.8035	-154.55	-60.0358		65.3833	226.005	7.41317	347.614			-87.7103	44.3227	151.607	189.888	-56.3174	-42.5411	59.8057		-1020.68	-765.701	-1020.68	-823.061	-575.24	-137.173
		245.115	253.527	406.042	33.0761			-94.7813	324.664	170.778	117.959	-232.087	299.915	377.483		97.3857	-157.445	-114.806	-14.5923			-67.9297	198.971	301.653	-166.741	35.8191	89.7356	-11.2702		182.817	18.995	70.8694	16.4348			-388.411	-155.129	-64.5161	85.4382	335.149	-14.6837	16.831		-656.1	-1020.68	-971.644	-515.655	-825.926	-731.778
		82.7256	619.422	320.397	163.555			334.326	28.8396	537.221	-152.416	144.079	250.754	540.909		-174.97	-140.926	610.339	-21.6024			123.171	-38.4265	84.8896	-142.206	294.46	-77.6524	-178.262		72.3629	155.965	-221.206	203.756			-333.58	-13.2817	-353.026	310.339	-265.552	-34.4338	173.491		-730.742	-860.062	-316.386	-1002.12	-519.038	-128.578
		242.799	436.977	361.726	163.28			169.559	286.261	132.68	6.34642	433.411	250.54	272.332		43.7436	-52.5076	-146.595	138.227			409.882	336.398	-322.486	18.0197	-121.084	-32.1784	-110.752		105.158	171.418	235.941	-28.7039			86.383	-158.512	-138.762	274.771	-140.072	-52.3857	-86.2778		-511.936	-1020.68	-1020.68	-507.243	-911.235	-817.362
		547.218	618.142	367.456	124.877			190.711	109.333	317.837	97.02	584.493	229.998	405.828		-113.983	-209.807	-10.7825	-12.7331			-147.631	106.042	-199.841	31.9179	327.041	-42.1754	-53.7572		434.996	-166.711	12.1983	-46.4119			380.775	-89.8438	351.302	88.6689	-286.217	49.3211	-12.7026		-466.097	-431.229	-845.006	-947.444	-671.095	-56.6179
		42.3111	329.998	458.312	396.045			222.622	89.888	257.459	-14.1656	349.016	251.912	407.687		37.8612	-20.3832	-7.12508	318.203			-157.933	77.4833	102.841	162.061	-299.932	-4.93062	-11.2092		36.9469	72.9725	268.919	-94.0193			-82.4984	-229.893	127.956	142.006	-8.83187	13.265	226.036		-917.971	-81.336	-1020.68	-303.067	-813.43	-903.402
		425.914	312.412	328.078	191.595			131.826	51.1803	-55.464	-103.803	328.565	216.1	493.911		185.377	87.846	-63.9675	107.23			-106.759	-15.4762	-378.75	262.061	149.382	-54.2144	-70.368		89.2785	118.264	395.588	-93.6536			22.0124	454.533	287.785	-53.9401	316.618	53.3138	317.136		-640.068	-460.611	-506.389	-834.521	-778.441	-42.2626
		375.99	239.751	464.987	46.2733			381.415	49.565	356.91	122.957	157.886	347.889	375.837		295.527	-74.9093	-64.1809	10.8572			-82.7118	-134.19	-323.736	-87.1312	302.963	49.1992	-77.2866		540.056	-76.098	41.2138	-12.8246			-40.8648	-70.3985	-60.8892	72.3629	259.531	70.9914	346.7		-364.42	-1020.68	-749.364	-525.103	-656.953	-432.845
		-79.9687	856.423	146.212	85.5601			240.848	-54.1229	-75.8236	-233.337	334.661	361.634	380.501		123.872	79.9825	300.342	-83.9309			-8.00895	-110.722	-10.1425	-178.14	-512.642	47.7972	-112.398		176.569	38.2574	-69.7889	210.217			66.2977	-39.8895	197.904	-235.805	404.792	1.59178	-62.0778		-311.693	-511.875	-908.584	-652.778	-736.228	-26.0175
		229.602	133.137	439.202	-109.045			450.906	50.3879	394.887	352.217	348.955	233.046	321.83		-76.098	-245.437	-96.1833	-128.521			-11.8492	-99.8712	-93.044	-142.511	-327.058	-73.873	-145.467		158.038	22.2867	361.513	-54.4277			80.4092	55.173	-217.488	-167.808	-36.354	290.04	-37.1159		-545.798	-1020.68	-1020.68	-321.11	-629.218	-658.142
		207.992	563.616	415.886	44.6884			14.5147	69.7113	117.441	-215.446	343.622	177.727	340.239		-74.3607	227.255	6.13308	-71.008			-154.062	38.806	158.556	-139.31	-311.423	-81.7974	-68.2345		108.876	102.567	388.181	-88.8075			-224.284	-166.101	361.238	85.7734	92.3568	85.3772	-27.8505		-775.758	-555.856	-1020.68	-558.508	-457.197	-94.3199
		214.637	275.045	304.457	106.956			419.574	-16.1467	515.124	210.431	389.614	232.162	392.357		-85.4549	-73.3549	-106.333	80.1349			67.5778	-277.226	-186.125	-187.588	-124.406	-60.1577	107.383		322.134	-34.4033	173.704	-82.9251			-205.662	108.358	122.713	123.78	255.539	-36.1406	52.0947		-787.554	-1019.86	-1020.68	-481.915	-573.473	-594.015
		414.637	604.701	490.04	268.827			372.607	296.106	-117.396	110.034	164.804	175.35	516.74		-164.425	-49.5816	-11.1787	38.6232			31.9179	113.387	7.38269	110.552	15.5814	38.9584	-3.37622		-142.998	354.838	383.701	383.152			-173.843	93.1492	63.5241	171.388	23.5058	266.724	20.5189		-1011.91	-1019.5	-393.68	-1020.68	-345.28	75.9026
		216.922	53.4052	462.396	-27.4238			431.034	54.8073	471.388	-61.6816	116.374	251.455	449.352		-361.529	-324.864	7.16934	-72.0748			309.242	-91.1239	-278.719	168.004	101.927	-25.1988	-28.521		188.73	36.0935	37.8307	412.899			-268.753	-96.0004	-62.7788	92.8749	342.707	-107.826	450.266		-1003.37	-589.23	-1020.68	-553.265	-1020.68	-408.858
		506.956	783.762	335.545	16.892			-203.407	110.4	212.777	-37.8779	660.903	120.336	449.199		-54.1534	-76.8294	-112.245	-45.5585			86.9621	202.476	-283.809	-215.232	275.898	-28.582	-27.6066		-83.7481	107.566	12.7774	379.861			-227.028	-171.313	-47.2348	-126.601	248.742	75.3193	73.7344		-907.578	-949.12	-885.664	-812.119	-705.81	-84.2924
		-285.882	93.9721	124.694	-29.8316			151.302	158.19	310.644	356.91	449.108	316.161	387.084		320.976	-227.028	-174.909	-74.8179			-206.698	39.1718	-340.621	237.892	-317.031	2.47565	-72.3796		-15.8724	-31.8736	-163.053	393.027			-159.701	1.37843	-220.231	-220.779	-88.6856	38.867	51.3022		-899.836	-592.278	-1020.68	-297.916	-1020.68	-388.133
		92.3873	593.576	280.013	88.2422			208.571	10.7963	158.495	210.065	442.067	136.612	362.214		275.136	124.694	-221.724	18.5378			-182.712	218.294	-221.237	351.18	-89.1732	-71.4652	-45.0099		501.317	-33.5804	44.9627	62.0916			-190.088	-89.8438	226.249	162.976	468.645	24.1154	-36.6588		-244.762	-772.802	-251.559	-1020.68	-365.274	-29.1568
		464.682	433.472	365.901	-65.5829			393.667	145.572	402.628	-51.3189	358.709	117.288	430.882		-76.098	391.93	13.2041	-99.3835			201.653	-29.6792	-227.82	150.967	134.295	-198.012	-103.468		543.439	-35.3482	316.161	310.248			-118.676	67.6082	206.133	218.904	-120.536	-150.923	129.236		-602.092	-810.778	-848.419	-445.128	-731.412	-302.519
		553.192	286.779	369.406	413.966			265.018	135.575	380.104	43.9264	92.2958	38.3184	369.559		6.65121	-366.832	83.7314	312.046			-153.3	-49.0026	225.243	235.545	-99.6274	-229.984	-105.754		291.077	-61.7121	-109.929	-54.3668			-102.127	-123.919	107.474	-320.109	382.329	-54.0925	8.26657		-810.138	-939.215	-961.434	-1020.68	-491.668	-84.1096
		306.895	353.07	225.213	52.9785			667.73	93.9112	218.172	140.726	353.405	341.122	356.301		119.3	194.887	-54.0315	-224.772			406.438	-22.9434	201.653	-260.706	-420.292	2.53661	-22.6386		-143.425	80.4702	-93.3488	184.189			-92.404	-134.403	-274.574	-32.788	185.225	291.747	-38.5484		-926.719	-634.277	-372.04	-162.196	-688.255	-479.69
		448.468	685.316	325.914	-16.7563			269.498	302.598	282.086	-127.363	349.382	97.9039	423.384		203.939	156.118	-175.641	-65.4305			-116.452	469.376	-169.819	115.551	101.317	-60.1272	-149.795		75.1974	362.915	167.639	-107.399			-195.665	-77.5304	51.5156	192.844	446.883	-113.739	140.147		-575.606	-395.387	-979.721	-473.93	-505.658	-1020.68
		259.928	-85.9425	184.31	425.304			149.534	445.146	-164.577	216.069	476.356	210.004	300.982		72.2714	168.919	-131.386	348.773			42.2806	420.61	64.7433	-218.524	-129.771	-56.8051	-138.64		196.502	126.249	-23.8578	-45.3147			-136.537	20.4885	89.9795	-228.978	474.283	-21.9986	0.829814		-324.158	-1020.68	-103.037	-411.936	-872.314	-113.217
		286.718	222.012	398.757	21.4638			184.829	164.804	223.079	100.19	354.655	289.919	302.049		175.776	244.384	-138.061	-50.6789			-223.37	222.713	-70.9776	93.9417	-256.592	-87.4664	-43.0592		312.259	5.85877	39.0803	46.3038			-135.805	-178.414	211.253	190.711	323.171	24.9688	-11.1178		-238.605	-332.113	-708.309	-459.361	-638.818	-665.853
		-87.8931	542.494	56.7884	110.431			274.557	-138.823	218.081	63.2803	257.246	210.674	401.196		-59.3957	212.32	388.791	-111.392			-130.776	-21.0538	99.0011	-10.9654	24.2678	30.3635	-169.941		-105.845	-85.5158	75.3193	35.2401			309.516	-72.3796	-85.0891	255.447	-229.222	-87.6798	5.15776		-713.552	-1020.68	-168.779	-805.963	-859.696	-285.816
		213.021	390.071	440.086	94.5512			135.545	35.8191	371.052	206.743	74.3135	213.113	333.96		-211.941	128.931	-118.067	2.96331			-207.43	-136.232	-195.178	230.15	-213.526	-164.943	36.9773		80.2263	-33.7633	475.99	257.733			-147.387	42.8597	133.076	-210.325	194.643	-133.398	68.5531		-899.958	-397.032	-929.309	-832.205		-1020.68
		614.88	406.865	174.801	69.5589			377.239	287.815	-45.1927	-58.9385	345.146	149.748	417.654		-53.9401	-44.827	-82.9861	-97.1586			22.4086	191.534	-22.8215	-429.496	322.957	-16.7868	-79.2677		469.376	111.284	394.826	17.3492			-99.1397	-79.8163	236.185	74.0087	54.1367	52.9176	60.781		-762.074	-1020.68	-108.309	-546.621		-118.459
		254.198	316.983	233.35	-36.6283				-14.5618	716.74	-118.555	-60.3406	225.426	330.516		176.935	251.089	177.758	-53.7877				-87.314	310.796	9.7905	-97.5853	19.1169	-23.6444		-215.69	217.014	415.338	57.8246				29.9673	270.991	146.212	-9.74623	36.8249	15.5814		-846.712	-475.149	-398.953	-651.619		-946.956
		520.58	-143.516	283.945	124.786				116.039	63.9813	245.45	477.483	290.833	409.059		-252.934	198.727	-46.5643	1.46986				142.768	58.739	-156.683	574.466	-38.2741	-3.52861		-142.419	-174.635	305.95	43.2559				416.74	227.194	520.458	216.587	-25.9303	36.002		-479.69	-763.841	-349.364	-338.087		-79.3549
		230.242	291.747	461.299	60.0496				244.932	409.211	258.526	31.8874		454.472		-245.04	199.001	-78.201	39.2327				242.342	145.085	-17.7621	171.997		-187.009		93.9112	-196.244	48.9554	329.022				35.1181	122.713	35.6058	92.113		244.048		-1020.68	-605.597	-577.404	-741.501		-668.962
			119.452	300.19					296.654		183.792			276.843			224.938	-73.3244					243.622		-97.0367			16.8615			325.822	441.366					-119.316		25.5784			-42.2973		-650.644	-977.221	-567.529	-545.31		-2.27475
			114.515	509.272							-292.282			434.6			188.73	-31.2336							37.4955						-194.05	447.614							283.518			179.251				-1020.68	-734.003
Mean	228.934														-7.79473														74.5866														-552.866
SEM	5.46607														5.07066														5.30875														7.07238
[truncated: 164 more columns]

## Sheet: Figure2G
	Visual EPs in contralateral S1
	CON
	Supragranular																																										Granular
	P1														N1														P2														P1
	13.0043	-75.3834	-231.129	1.57485	-95.042	-98.1204	-120.187	-9.33646	-168.373	-201.625	-2.81406	115.869	400.295	20.4106	-128.538	-225.246	-464.929	450.554	-102.814	-152.555	-275.993	-147.678	12.6995	-327.41	-24.8195	-121.985	331.017	-53.3474	294.23	102.703	266.372	-127.685	-104.399	0.416663	-121.193	-10.4337	162.959	130.621	-199.004	-219.242	-116.011	42.4465	117.832	33.772	-109.233	-86.8315	-11.4277	-85.0942	55.3203
	141.502	-103.911	191.913	-64.594	49.4566	-51.5797	-38.9616	58.5087	-93.1828	-274.378	283.958	224.464	146.195	6.69524	131.627	-251.702	234.796	-125.368	3.37308	208.311	-121.375	439.886	-105.496	-395.713	97.6126	52.352	48.3289	-35.0603	-100.772	452.901	225.318	-86.1728	47.6584	239.673	-14.7312	367.073	39.3072	47.9022	-99.2481	73.8699	28.0912	-81.3877	195.552	65.9878	114.662	34.5644	-19.4435	-152.056	87.4142
	-251.732	-59.9917	-100.985	177.283	-81.8144	11.2975	39.0939	5.23227	11.7242	-18.6019	167.469	-103.302	139.399	-73.1585	-184.07	349.548	-342.467	495.814	-121.833	-66.7275	56.4971	-129.147	44.8239	144.976	192.34	-243.747	-25.7949	-230.58	141.105	-182.79	6.93906	-99.6748	-35.9747	-41.3999	-113.725	361.13	252.992	425.775	57.7772	25.2871	-100.193	385.513	-134.043	-153.366	10.1511	80.7698	46.7253	114.388	-32.7626
	45.9516	-35.5785	-133.902	321.355	39.0025	512.09	131.23	226.262	-27.5321	-62.1252	-224.119	239.643	-59.4736	-66.7275	275.729	155.339	59.7278	-41.156	-41.1255	298.1	227.634	-5.49617	-47.0689	198.222	-305.557	-42.9543	-152.494	-136.859	392.248	60.5203	-148.928	-24.7281	239.551	-51.5492	122.483	-81.9363	83.8668	295.753	123.458	-70.8726	-117.962	-32.1039	121.215	104.756	-60.7419	-161.382	-17.5538	227.92	44.2566
	-37.651	25.8967	-135.822	-38.6263	-14.1216	221.874	-120.37	51.011	-154.871	-43.7467	-83.7345	-294.707	-57.1268	-81.4181	-103.149	207.518	-17.1999	-76.2978	-63.8016	31.2914	-216.804	338.85	-116.621	209.956	-244.082	-347.404	-162.704	-118.693	439.795	112.7	177.863	92.8275	-29.3608	-17.8704	-91.0798	212.151	147.11	148.847	268.048	8.21916	254.181	493.894	-12.403	124.476	196.862	-90.7937	51.3581	-102.741	84.092
	325.897	171.371	320.715	81.4895	127.238	17.4542	-96.6879	-139.998	-14.3349	-166.453	-168.434	157.381	53.6931	-17.5961	84.4459	97.4602	249.518	-73.1889	49.1213	-14.8836	-121.924	-239.784	21.904	-137.499	-184.618	12.3642	-36.2795	-30.58	29.3713	-6.31909	-223.631	-56.3038	65.1225	-223.296	-146.612	-158.864	-38.7177	83.2268	117.027	-129.422	362.745	-127.532	188.481	45.0185	-17.7367	313.565	232.797	6.58514	114.479
	-120.857	-87.3919	-63.2225	278.807	-10.9213	278.381	-36.889	173.443	-207.66	269.664	-219.73	178.868	77.0092	349.487	-102.509	-111.592	-91.4151	41.0445	-72.1222	54.7599	-144.356	-96.0783	50.9805	186.854	21.4773	41.8674	32.1753	417.363	334.766	74.8452	120.929	-24.7586	1.75772	-163.192	-187.392	-161.424	-133.018	-41.217	-139.053	267.683	-145.332	-25.7339	34.412	24.7808	18.0451	-190.093	-49.3734	-18.773	65.4087
	364.482	77.4663	496.454	1.30054	17.4846	297.216	164.147	8.52395	110.109	524.952	-68.2514	-20.3392	211.206	-1.44253	-10.5861	218.978	284.476	-96.7488	94.9001	287.768	39.7644	-74.7738	256.68	50.0966	-439.48	526.384	205.537	-104.216	-29.1475	-253.5	-262.735	-58.4069	14.4977	-161.241	-32.683	-138.687	-1.6254	-194.798	-251.793	-85.1975	136.442	-149.355	183.757	170.742	93.0222	125.086	279.246	18.3499	-11.4581
	90.2978	163.111	-329.513	-53.957	127.939	368.048	46.9574	182.251	-41.1255	279.996	146.043	4.83605	9.07256	32.0534	-84.7403	-87.27	-417.688	-172.762	60.3374	385.452	27.6949	454.028	-193.183	206.726	58.7221	523.946	-56.121	320.837	22.8793	39.0025	101.88	24.8909	83.1963	-69.9277	10.3527	-229.178	17.0579	264.391	-117.261	-99.7662	-77.2426	-56.4258	8.20051	130.389	67.786	58.3681	-31.5435	-21.6989	118.502
	181.947	303.861	-352.342	-56.0905	-196.17	304.836	12.6995	-132.927	-109.428	300.02	-51.3359	-230.854	-92.7562	-20.4916	17.7589	329.95	-295.377	-117.261	-284.283	287.098	-152.25	-251.884	-107.508	78.7464	-219.364	-304.064	-157.767	-37.0414	394.29	-199.187	106.147	-13.6644	-205.892	-97.4803	135.284	149.944	-116.651	-26.8921	95.1134	181.672	131.718	-120.431	345.201	136.759	93.9975	-11.2143	-68.5749	-110.97	42.3364
	11.4194	-200.833	-211.592	103.404	294.931	235.315	82.4648	185.787	148.908	336.564	-390.775	-181.967	-48.6233	-21.8936	-78.8884	-267.093	-316.834	8.88969	111.663	10.9317	226.75	-34.4508	45.1896	190.267	-364.198	127.146	-184.466	-98.2118	375.668	262.959	412.456	-86.569	-66.8494	-69.0743	397.552	367.165	153.845	-38.413	167.378	115.016	-49.3243	150.036	128.804	-18.8339	-118.133	159.618	-79.5776	-99.7849	204.299
	-69.9582	-200.498	9.28591	-2.93597	9.74309	-5.77047	-18.0838	-41.9485	247.506	116.448	-151.945	-350.818	57.6858	27.4816	-167.733	229.127	-288.885	101.575	-57.3706	30.1942	-96.1088	-256.304	-42.1618	-40.8208	205.933	97.6126	15.3816	-34.9079	-35.4565	-81.1743	-243.442	-7.08105	-53.2865	-91.0798	-44.3868	230.682	-25.7949	94.3819	283.471	25.3786	194.504	-147.191	74.6741	46.6949	22.7388	-40.5346	80.6479	-3.1375	117.557
	105.842	390.298	258.539	530.621	14.5587	-133.354	235.985	-59.5346	-22.3813	209.743	372.529	310.292	62.4709	278.929	-5.19138	278.015	-6.80674	202.276	-60.5708	-131.647	262.745	336.869	-88.8244	152.87	60.185	45.7382	-33.1707	259.575	304.958	-162.186	176.674	-111.043	-25.6729	322.178	-43.9601	-80.5647	238.606	-237.956	-8.1478	455.065	-152.799	-52.8293	-40.2299	137.49	86.7132	-176.134	56.9052	46.2682	31.9128
	256.101	58.3563	395.113	122.605	-75.9625	-97.7546	190.389	68.2923	-47.4346	240.374	-143.35	169.572	-117.931	14.9549	175.15	159.027	410.596	-4.55133	-158.315	-251.793	-84.5879	55.8266	-134.085	35.7413	110.779	485.055	-149.873	-63.832	308.554	-112.781	81.7638	326.506	-62.0033	151.133	422.453	137.997	100.63	-174.012	-124.393	-218.571	267.988	-32.683	184.488	149.865	-64.3384	32.2176	123.592	131.09	72.3578
	-84.0698	73.3517	-278.401	8.21916	63.9034	-110.007	48.9385	-304.064	267.835	352.474	-319.12	124.159	-44.6611	8.76778	-106.106	-28.0198	-419.882	-82.2106	2.15394	-211.439	17.2713	-81.8448	-58.9555	208.067	-446.734	42.5684	-69.7144	12.6995	340.344	129.859	272.925	-33.384	20.1058	-25.7034	234.553	2.97686	161.404	-204.917	-240.242	14.132	40.6483	-128.69	88.2066	106.555	-8.22741	21.4587	24.537	12.8942	78.7887
	86.0003	189.292	-203.485	68.1399	-89.2511	-134.329	90.4807	165.001	-58.0716	101.24	-99.4005	329.432	-38.413	-115.127	-4.24655	155.888	0.660491	-32.5001	-192.268	-226.008	-22.8994	140.648	204.531	277.101	154.607	289.688	-100.742	-128.843	425.744	-114.396	-88.7635	-119.547	-150.604	-79.9857	-29.7875	-205.892	168.749	-130.732	241.685	-275.81	-166.667	-20.7964	44.9271	-92.5005	-55.0424	-64.7651	-16.3957	2.47055	35.6007
	408.951	33.1506	253.48	194.9	300.66	315.504	54.1198	-290.013	19.1609	478.35	-29.2694	517.393	210.231	442.843	561.953	-218.267	-158.285	25.4395	-26.0996	358.539	355.43	-249.507	85.9089	72.925	203.251	102.123	-48.3185	118.247	-23.2042	-72.3355	-174.134	-14.8226	144.275	-289.647	-53.2865	-73.9204	-59.3212	126.354	236.29	193.376	-62.3691	-3.48459	363.489	-135.719	-31.3606	14.5705	-174.945	168.975	97.9597
	-62.2776	-201.625	-113.238	-70.1411	-0.3453	143.452	-2.57023	15.8388	96.0582	-178.767	287.463	-170.05	-32.4392	-18.5715	-101.869	-293.305	-249.08	-132.256	-90.5312	26.6282	-18.2971	431.413	60.0631	-210.403	-24.0271	-106.593	-46.185	-52.6159	230.316	-168.343	205.933	-123.296	-97.6327	216.113	185.33	-403.911	-107.813	-125.216	-28.9951	-122.747	-26.7397	-40.2722	257.82	5.9451	90.7973	105.336	97.4416	5.03074	125.421
	-21.1012	7.21337	-126.496	-0.223386	49.3347	24.7995	-60.0527	426.08	-163.802	355.217	126.963	-186.843	-51.7626	-21.0097	36.7166	86.5794	-262.643	-94.0058	36.2899	-52.0064	-153.043	147.841	-271.726	-26.6787	228.884	-175.14	150.158	-42.1313	398.009	-209.276	313.035	-78.4312	16.8141	193.01	-11.9576	285.055	72.3764	250.706	259.819	-257.34	34.004	-7.66014	70.4072	129.688	-15.6337	0.398007	35.5093	62.879	116.613
	-135.914	-188.581	-306.593	454.394	-51.092	-104.155	-56.06	-109.489	-157.035	-119.791	94.5038	-18.5105	64.3301	8.18868	-202.753	-237.255	-173.585	408.25	-145.606	-180.412	-100.041	-188.367	-47.2213	-201.412	-91.9942	184.568	-26.953	-23.2651	-24.6672	281.063	198.801	-175.627	-136.615	-58.1021	96.2106	106.086	13.0652	12.8214	222.849	33.0896	-124.576	13.0348	72.0225	-106.764	274.887	62.4827	-107.435	238.313	36.8198
	11.7851	-250.757	-177.974	-10.2203	-20.3087	474.876	-18.7238	-128.629	-70.5678	-136.767	394.504	-190.135	-125.49	-26.8311	-91.2017	-322.625	-290.592	-85.7156	14.2234	17.0884	-76.2368	-211.775	-23.448	-50.6958	-116.468	-238.779	-184.832	-106.197	303.038	455.369	-93.0914	-61.9729	-8.8488	-91.537	153.906	-310.525	227.116	-254.597	-60.5404	394.931	-108.635	-152.86	18.5937	-38.1268	-123.619	56.5699	14.7534	16.6126	-18.4987
	-147.282	-231.403	265.885	-80.199	661.922	-53.6827	137.783	147.079	-0.284343	113.004	393.986	-11.3176	-62.43	167.134	-286.356	-77.9741	155.857	-128.05	352.352	107.427	15.1378	-121.436	-88.4282	-176.145	54.9732	-229.544	24.2204	-139.754	-169.775	314.254	141.563	-95.3773	333.272	-152.25	-14.3654	244.611	-182.393	-161.15	309.926	340.344	-30.0314	-11.6223	97.1368	-64.186	-0.0591711	41.0259	342.824	24.537	-177.048
	501.057	355.369	-206.654	84.6288	27.6035	-108.483	-22.3813	-52.3112	61.8309	209.56	194.991	-150.421	272.742	17.4846	27.9388	-80.2295	288.713	-14.0911	28.4569	-117.566	-78.1569	-168.648	283.318	-4.55133	455.766	-73.3109	233.943	-37.7424	-117.474	20.4715	-170.08	-19.2725	3.28164	-146.185	-59.2298	465.945	284.019	237.479	269.024	-82.2411	-39.8455	347.445	77.1429	84.3358	45.5976	7.13376	7.34711	112.467	49.8951
	258.844	-68.922	162.806	-43.2895	-49.3243	38.5453	-66.4227	81.5505	-53.957	505.232	42.5684	169.298	47.0793	-12.7805	117.027	227.268	105.476	-121.558	-67.8247	-32.5611	-35.3651	157.32	-116.804	142.538	114.376	-226.923	-20.0954	-119.73	2.24537	221.63	-210.799	-54.5056	-54.2313	-170.019	-131.647	-227.044	-83.3383	84.2326	-152.646	123.916	21.3554	-25.3682	132.126	76.1371	88.9381	106.951	275.131	42.5498	21.2758
	198.222	188.682	-83.7345	-5.5876	-34.8165	-128.538	-94.6458	277.893	-95.6821	-98.7299	-203.271	-167.825	78.6245	-18.8458	214.406	39.9168	79.0817	-75.231	-115.127	-290.927	-16.2856	146.957	-127.989	17.7894	-240.181	-171.299	13.431	-74.0119	-203.332	-0.162429	-253.957	-50.2081	-65.9655	183.836	196.79	-77.334	-60.4489	127.543	-39.8759	117.058	-71.9698	-117.84	-162.022	-3.41181	38.1304	-25.2649	407.682	27.6458	52.3639
	229.585	-236.219	321.081	-11.1347	354.303	-50.6044	-14.1825	287.433	-51.092	-225.063	-74.0423	-284.466	-1.32061	455.766	-34.4812	158.509	199.167	-108.818	231.749	-114.396	-3.88081	41.7455	-132.348	-275.566	305.415	183.501	178.899	182.495	-178.675	163.568	23.306	-80.0161	-205.588	-68.8	362.867	181.764	251.011	-58.1326	-114.518	-142.497	-12.11	-12.11	-7.00827	72.6321	73.6379	67.2679	2.44007	102.135	134.595
	-187.026	-166.819	-227.806	5.59801	317.881	548.908	116.265	-110.312	398.527	-31.5553	300.081	308.493	36.8385	-60.0222	-164.533	-1.71683	284.934	-109.641	-28.0198	344.123	62.8367	-182.393	78.9293	-228.782	-21.6803	300.234	-23.2956	-80.26	18.5209	0.751927	-30.9457	-10.3118	317.027	-13.8168	-74.3471	-103.302	334.888	231.2	22.5745	-182.241	-42.0704	57.1981	-207.313	12.1322	30.0231	294.546	103.354	171.535	100.428
	-175.719	64.6044	1.6358	-17.2304	-57.3706	194.839	-157.279	-149.355	-30.5495	223.55	309.255	193.102	3.22069	63.9034	2.55016	-330.428	168.353	-42.558	-66.0265	-14.274	-183.978	101.666	39.7339	355.613	-6.83722	-34.8775	-63.0091	-37.5291	10.3222	-227.441	-328.538	-33.5364	-103.698	116.113	-39.6931	368.353	169.511	83.623	111.237	311.511	-35.1518	339.582	-64.9174	110.7	-221.943	-7.89215	10.8826	97.1978	-33.5246
	-112.781	-54.3227	329.249	38.271	-54.5361	94.0467	-162.095	-209.306	-125.368	-104.948	-120.827	-201.107	8.00581	33.3335	-16.5294	296.18	181.337	-39.0835	-99.9491	-13.0853	-181.571	-185.533	-179.62	-238.687	-291.049	209.103	-73.0061	-57.1572	-119.852	41.9589	-181.967	355.156	313.065	-168.099	-7.84301	-129.635	247.536	-299.705	-284.405	-153.104	13.5224	-41.6437	-23.3448	107.591	-1.1564	71.0167	166.445	157.058	28.9564
	24.2509	87.7986	416.357	59.8498	454.364	59.8498	94.321	222.27	-56.0905	51.1939	14.4673	-147.648	34.9488	-46.886	277.924	-18.6934	518.551	16.4484	124.86	397.643	66.4941	481.368	-142.253	123.58	140.039	55.4609	-16.8037	-64.4416	-213.573	-92.3599	-335.03	7.00002	-85.807	-106.167	-364.045	41.4712	-70.6287	-182.912	-53.6827	142.355	57.1981	15.3816	-29.5014	64.5248	110.883	126.091	-69.0016	61.416	235.083
	-173.707	-45.423	-226.283	91.4865	41.9589	-190.013	-285.868	460.337	-86.9043	155.095	156.467	-228.264	92.3399	299.045	215.564	205.994	-196.505	0.447142	-28.0198	-214.304	-292.512	198.984	-124.545	87.7681	495.144	-376.237	-39.8455	6.23806	-208.422	-124.301	247.933	-6.50196	153.967	346.957	-168.099	-413.024	261.313	45.1591	101.057	-191.476	-2.84454	-43.1981	65.2868	26.3047	137.368	185.768	138.649	154.406	-5.75865
	-224.271	-119.486	106.208	365.976	322.056	-3.48459	417.424	214.528	113.126	202.946	253.541	-202.662	279.295	83.1353	-222.381	194.23	217.485	25.1652	340.161	-42.558	182.495	305.08	-76.9378	163.66	44.2448	-194.067	112.273	-53.0122	122.087	-107.813	58.0211	-79.559	-119.242	518.247	-134.664	231.657	101.118	222.879	-154.81	-50.8177	-70.8726	-34.0241	-314.933	122.403	-216.365	-101.827	-36.5115	373.181	36.2407
	-119.029	182.861	238.21	51.5901	16.8446	-30.8848	-94.6763	137.357	-56.8829	-46.4288	191.944	-114.03	12.73	-13.3291	63.4462	226.75	296.424	-19.4248	-59.2603	-68.7391	-34.2984	197.765	-147.252	159.423	126.963	-144.692	-64.6854	-164.929	-88.0015	-356.09	-274.439	-34.085	379.082	291.486	131.627	354.181	147.567	16.4484	213.919	-31.4334	43.94	-21.6498	-157.359	-8.92842	-7.09971	56.8442	286.378	147.944	57.6671
	183.44	130.133	64.0863	-13.7558	33.8211	-159.474	-44.4477	-56.2734	347.933	-228.416	451.346	-27.9588	90.5111	6.96954	385.055	-92.4514	30.9866	-55.2371	-48.4099	-142.802	-115.371	-182.058	285.756	-271.055	47.4145	-101.839	65.7931	-50.9701	42.5684	149.091	-191.354	-57.8583	-36.1576	-103.21	-127.685	165.763	321.569	124.586	110.627	-299.919	-46.2155	-50.6653	-3.44229	67.847	25.2685	-48.9772	246.939	84.6406	79.4593
	18.5514	-207.995	43.5742	50.4014	390.694	140.526	138.881	-92.2685	-22.686	-122.259	-150.543	416.448	139.338	-33.3231	364.665	-129.727	-273.89	-18.8762	-80.4124	-147.831	-62.0033	-220.004	-67.7333	-171.36	-164.716	205.354	-105.74	-82.302	-280.778	95.2353	167.988	-27.0445	48.6946	-29.9399	-96.8098	282.404	335.071	-124.972	309.926	-202.997	-105.252	-110.83	112.132	0.00178593	103.873	108.688	247.152	206.981	102.745
	-64.5026	-282.546	275.15	75.1195	-86.7519	5.71992	159.575	256.741	120.228	188.713	-343.564	197.125	-83.3688	482.587	-170.812	-284.832	-3.33219	20.4106	-76.2063	167.683	-68.922	-86.8738	7.64007	193.955	-354.536	-34.6031	-162.735	376.003	-111.165	189.231	289.78	9.49926	271.828	-17.2304	225.226	183.623	73.7175	76.4606	-171.086	217.332	-61.8814	27.6645	167.39	-106.795	-26.2707	331.669	174.339	181.684	39.2886
	23.6108	177.527	-124.515	58.6001	-80.4428	-33.8107	57.4724	-201.29	-38.3825	309.408	216.205	-233.628	2.79399	154.973	-162.369	240.191	249.335	-0.802477	-172.64	-106.959	25.4395	-248.623	-148.501	66.7684	-167.337	-12.0186	-23.3871	10.3831	390.42	-104.978	288.317	32.2667	-62.0033	381.672	182.099	-135.426	-56.7001	262.471	100.691	-12.2624	-44.6001	-169.257	54.0097	7.10328	-51.6288	340.051	-8.44076	204.299	52.5163
	310.779	-173.219	342.355	17.2408	-27.715	6.05519	122.087	39.3072	329.066	-168.77	313.766	24.6776	-115.981	90.7245	-3.45411	-266.941	370.304	-60.4184	-78.1874	-64.0454	-129.666	262.288	169.511	-221.711	-35.0298	126.354	-191.293	278.228	-138.504	255.095	-378.279	-36.1271	671.614	-100.071	34.1259	84.324	-70.8726	51.9558	-19.242	243.94	170.212	-12.2014	67.9384	56.9661	193.937	208.414	43.4641	157.85	31.0899
	130.956	-29.0561	59.0268	47.4755	-1.41205	-204.064	59.5145	-10.4642	223.733	-207.843	-53.9265	-280.93	20.8373	29.0055	32.4496	207.366	-144.935	-16.2551	-50.391	-218.907	-129.422	-71.1774	69.9382	-122.564	-136.188	-37.3767	-48.8671	-74.2557	318.155	-234.42	-250.665	-11.409	225.196	534.949	-93.8229	336.046	16.3874	122.178	-167.733	-43.2286	6.42093	96.8507	-9.32464	210.852	108.749	-14.0793	47.152	84.4273	48.0969
	-12.11	-262.552	-269.166	8.43251	-41.3389	-36.8281	277.984	12.9129	-116.316	333.852	278.503	48.7861	100.295	-146.581	-214.365	-341.857	-57.7059	6.87811	-121.65	-89.5254	300.203	-153.134	-95.2554	331.169	148.725	63.1719	-32.9573	-200.711	-81.5705	-28.0503	396.424	24.4337	-62.9482	-99.2786	-181.327	300.264	-171.055	-114.701	24.9519	141.441	23.5803	-63.4663	19.9652	47.4568	164.799	89.4562	-16.5785	176.015	96.6187
	122.483	-194.067	9.22495	94.4429	-85.7461	36.9909	362.197	-127.41	320.837	43.5742	-186.142	-273.219	62.349	128.609	-13.3291	79.7218	-246.642	16.6922	-20.4916	-2.14353	196.241	-274.56	177.253	185.756	-230.946	-245.332	3.31212	273.565	199.319	177.863	447.232	633.364	-110.129	150.859	262.776	-164.045	97.8869	-81.7534	-354.353	-17.5961	447.323	6.78667	41.483	16.9783	-26.9107	30.846	235.784	110.425	15.5153
	-35.8528	4.98844	-406.959	145.494	-1.93018	82.8306	-3.91129	-74.53	-81.9363	-123.966	-174.774	-168.77	24.5252	-18.7543	189.566	255.4	-232.195	-19.6687	-102.54	89.5054	-103.119	-265.844	-163.101	-152.403	-275.079	103.434	4.01313	-54.0789	69.2371	-206.075	317.637	19.039	265.519	-147.587	-86.8128	541.928	19.6791	-108.635	223.611	-121.467	2.82447	66.1283	-129.745	143.586	221.062	221.184	6.52419	1.61715	48.8284
	-267.246	-255.146	-176.846	21.0811	126.08	-66.4227	-120.461	-74.4081	-135.822	419.557	-237.712	191.426	3.03782	132.876	-89.7388	-222.137	160.033	-22.0765	164.543	-159.961	-203.972	-252.921	-237.986	-39.3578	304.318	319.161	-8.90976	83.8973	-121.65	91.8522	316.326	351.407	-106.898	-143.198	-33.5059	407.274	195.235	130.468	208.493	296.393	-49.69	152.078	133.528	-7.37401	-213.043	177.356	39.6848	-87.4106	-8.68459
	-7.05057	230.164	29.8589	325.47	-30.7324	188.103	63.9339	-50.4825	267.347	342.538	-44.4477	42.6904	37.9052	-27.1054	164.787	214.254	138.149	311.846	139.49	-120.644	14.894	-196.231	140.618	-6.68483	-93.5486	152.047	50.7672	201.788	288.682	-146.856	-192.756	-67.6114	-130.275	10.2003	-67.9162	-50.9396	-180.504	148.634	-120.674	-306.258	-27.075	-21.8936	-141.662	1.73906	177.265	-60.1628	-345.442	242.001	93.5708
	176.4	19.5572	-218.328	155.308	-53.5608	-18.8153	151.377	427.238	82.7696	-88.8549	-54.9323	452.992	24.1899	-82.3325	161.557	-66.5446	-270.598	353.937	-110.738	-44.9049	152.474	255.949	-107.355	-204.46	6.93906	298.131	-49.8424	-136.127	8.15821	263.842	197.917	248.847	-87.4834	-121.711	85.9394	-119.791	-180.473	-216.438	225.531	250.523	-71.3907	-186.173	108.749	52.1505	146.36	230.145	6.55467	251.358	80.0688
	263.02	401.605	73.5651	-43.8991	-65.1426	313.035	-89.4645	-345.606	-71.0859	194.382	165.945	-124.545	-68.4648	338.911	-128.507	488.225	-63.0396	-133.872	-68.6781	127.268	-58.1021	-252.372	93.8638	-46.9774	271.675	81.0323	-73.2804	332.724	-231.677	-73.7071	162.806	-54.9933	112.974	157.168	29.036	210.932	-36.3709	137.174	-3.24076	-20.3392	8.21916	371.188	114.54	51.419	28.4382	292.016	123.318	34.7168	22.1597
	-279.772	-65.3255	-28.2636	-16.2551	2.0625	383.958	137.143	346.317	-14.1216	337.936	213.157	-133.841	36.9604	45.6773	-285.868	-171.36	367.5	-38.413	-33.8107	413.766	75.1805	238.545	-11.6833	57.8991	-97.8461	50.9805	-19.242	-34.8165	-51.6406	143.33	-163.863	25.1957	-40.3331	122.818	-52.7074	-28.1417	-7.50775	-94.4629	141.867	-298.791	13.7663	283.318	274.766	69.8585	242.885	105.854	-369.794	57.149	4.63452
	-133.232	43.3609	69.5419	-14.7007	85.3603	-76.4806	100.569	-26.4044	38.4234	-15.0969	-199.797	153.48	29.1579	251.041	0.294749	-135.761	143.452	-11.1347	-52.0673	-170.476	427.573	-174.804	-101.869	88.1338	-156.395	309.987	-28.1112	40.6483	88.7129	25.5005	-10.2813	-6.50196	-47.6784	-45.7583	295.753	224.647	-137.925	65.1835	354.577	-29.6656	69.2676	-33.7193	-16.2737	203.354	22.9521	110.608	-162.906	83.5129	62.2999
	326.201	-290.866	-106.045	50.31	134.034	-97.5108	-1.86923	-151.671	216.235	-48.349	-355.481	-211.318	-119.059	-21.2231	98.4051	-361.15	-130.153	0.416663	-37.4681	-154.993	-66.5142	-328.66	81.7638	-276.115	-251.488	-47.3736	-185.441	-90.1045	-361.455	244.031	533.73	81.9162	-168.312	-125.399	-75.3529	524.495	-237.377	141.075	226.201	-253.561	114.681	-67.1542	78.5144	-65.9232	-276.438	-19.3216	96.9539	45.8719	79.0935
	-111.379	364.361	-136.462	87.8595	46.7745	-59.5041	-154.536	85.787	180.728	113.553	-199.035	158.813	-7.90397	-84.3136	-182.332	348.877	201.91	26.0796	-42.9847	-71.1164	-142.436	-14.6092	-86.2642	154.729	168.17	-15.3712	-126.069	-119.699	346.226	42.6294	327.634	43.178	-17.3523	21.965	18.3076	259.027	432.571	127.024	68.2618	-254.292	142.538	320.654	-66.5633	111.675	-326.423	-73.6648	169.676	-27.246	54.0097
	203.495	293.894	142.355	421.264	-43.8381	186.427	-25.7339	-219.73	-50.2386	21.5078	297.338	30.3161	22.8488	-58.1935	130.103	249.883	-165.722	39.9778	-6.65435	4.10456	-129.056	-304.003	-142.192	200.234	-294.036	4.50078	-93.0609	-56.2124	-64.1978	-149.72	-111.5	-186.234	-32.3173	-141.43	251.529	-480.077	195.997	-164.868	147.933	236.899	-65.0207	-89.4035	54.5888	126.914	86.3169	-182.382	45.4757	164.83	81.7756
		-80.1076	-233.75	67.4999	-39.7845	162.014	-53.4084	584.385	149.518	-238.84	87.7071	-233.384	-42.1009	66.3417		-161.973	-326.435	17.698	-87.5443	-45.7278	-112.384	311.633	-53.1036	-197.602	120.228	-192.238	-114.518	-27.715		280.209	416.235	39.5511	-44.5391	8.3106	-46.3679	2.36729	-131.769	-29.6656	-128.446	-288.885	-62.8872	-87.9405	43.2508	-44.0701	-54.7376	-21.3027	17.3745	43.3727	58.9472
		-281.235	465.275	-51.4578	529.066	23.2146	-106.289	-91.6589	154.181	117.302	15.1073	249.609	-138.2	201.422		117.515	212.639	-144.539	560.124	89.231	-155.024	-162.887	202.611	144.915	232.724	297.308	-222.016	217.302		352.261	-300.193	-97.2365	-174.835	243.483	-33.8717	-278.34	-43.5638	320.441	63.5986	425.622	-10.1594	-42.619		-19.3521	-56.6882	-106.277	-270.891	-2.37554	269.097
		-134.481	395.052	103.891	38.3015	138.85	-0.375778	446.866	199.411	58.3258	-198.578	-241.613	7.70103	-62.5824		-210.647	311.938	428.061	-74.4081	94.9001	-67.9771	212.76	221.934	-164.868	-299.553	97.1555	-52.3416	-130.55		130.438	-258.133	-80.6257	-38.413	-7.41631	85.726	232.084	9.28591	-219.242	187.463	-358.895	-201.839	-161.577		21.4587	73.2417	-127.398	-3.19846	75.3447	135.235
		-223.326	217.82	-6.19717	33.8516	155.4	-43.4724	79.6913	11.968	-8.63546	-255.694	135.924	350.615	-107.782		-277.182	367.256	-76.1149	-43.8381	8.92017	-66.1179	-111.561	-43.381	-227.502	-59.0469	64.8482	162.136	44.58		219.831	-494.128	-63.954	128.64	298.71	15.3207	-47.0079	-101.991	292.096	76.6739	249.243	-117.931	259.941		-8.44076	-94.2987	-56.6882	153.766	-34.5304	106.311
		276.156	-246.52	32.6629	72.3764	-95.6821	61.2213	349.396	-82.5154	204.988	-127.898	467.713	-33.4754	10.3222		362.715	-304.49	-17.2914	37.3871	-175.536	-93.5181	213.522	-13.9387	2.64159	138.515	45.4334	104.714	-49.4157		142.294	436.016	-19.882	-13.0244	187.646	-15.9808	120.624	-20.1563	169.877	-12.3843	394.412	-14.7007	59.9107		-32.0311	-43.6434	342.672	57.8805	118.959	99.8189
		-247.099	83.684	11.3584	15.6254	53.114	-107.355	-139.053	140.801	-107.965	168.689	-202.418	78.5331	49.0908		-312.75	-126.953	-68.922	-32.8659	-26.0692	21.3859	-161.302	-6.65435	11.6328	173.291	-296.871	40.1911	-41.857		-67.9771	187.738	-58.3764	303.129	-78.8884	235.985	-258.224	104.684	275.668	70.822	-184.1	-86.7824	43.0256		-72.1104	66.0182	-201.553	6.2194	63.8543	116.247
		-112.14	-286.935	-20.0649	54.6379	-61.028	95.9058	408.554	-131.891	82.0991	14.5892	-300.437	-50.7263	51.072		-67.7638	-373.799	-72.5184	-12.7805	-135.518	-149.69	-70.1106	-0.0709931	-145.088	298.405	-187.453	-117.474	-13.8473		334.796	190.511	265.58	324.403	-35.0908	362.532	-170.964	-400.894	218.765	-107.233	340.496	-108.117	-36.0661		51.1447	125.177	20.4529	-45.9903	41.9707	126.396
		31.9619	36.7471	-15.5236	111.938	-37.7729	-68.922	337.783	94.4124	-10.1289	110.779	-256.456	-124.728	-22.1679		-40.0588	395.692	-88.4892	92.4313	-134.999	-147.008	272.498	219.862	-189.19	-289.922	-164.929	-172	-45.7888		-191.263	-47.8918	253.358	-59.9613	-101.199	30.1942	127.512	417.058	-35.5175	-46.185	214.01	19.039	-27.075		-93.0186	79.5202	30.8765	204.543	-25.7526	100.581
		142.965	98.0393	3.98265	24.1899	-14.5178	-21.8327	-170.964	221.02	146.073	-195.499	8.70682	91.7608	25.9272		-51.1835	-75.5967	-62.0948	63.9339	-116.347	-37.8643	-240.729	74.6014	-33.5669	-214.487	-258.59	27.2378	56.4971		232.571	-204.125	-6.22765	-54.9933	-118.724	-144.509	25.6224	-90.4398	344.885	70.3648	343.117	86.3356	-163.344		90.462	88.2371	-82.0159	-55.2253	60.2273	20.4833
		249.03	408.219	-66.7885	-74.8957	353.358	272.529	-264.807	123.184	-138.992	131.169	-209.428	126.628	281.733		318.399	-306.136	-126.801	-149.66	116.296	174.327	-279.468	-78.4008	-272.061	213.736	-335.091	68.1704	43.3914		-285.319	-257.005	-90.3483	35.1622	-194.372	-77.9131	300.965	-59.2907	152.718	167.012	161.618	9.71261	258.661		205.305	107.408	43.0374	260.319	49.1331	51.9067
		-133.445	292.675	190.145	119.466	99.1061	-112.781	5.29323	403.404	-213.847	-66.8189	-31.4943	14.6501	64.2996		-219.181	55.6742	-11.2261	49.2128	279.112	-191.476	-0.3453	-118.846	-427.41	187.707	-317.261	19.5267	160.429		584.537	-469.897	-9.36694	-106.136	-73.7376	127.512	-130.824	234.217	31.7791	206.36	-318.602	-153.987	177.802		51.4495	112.193	122.525	-123.04	-40.7785	71.9311
		539.643	-24.0576	48.5422	-76.8159	-38.413	38.1186	10.4746	-318.358	-53.4693	17.2713	271.584	-94.9506	49.3652		488.256	439.673	7.70103	-148.349	-147.16	-48.2575	-98.4252	-165.082	-293.884	-279.315	31.7486	152.352	27.1768		39.7035	137.844	11.7242	-177.883	63.6596	-159.748	-43.6857	166.738	-126.13	182.465	250.889	-199.949	11.9375		270.316	32.2176	-18.4072	39.4105	261.995	-25.5087
		-136.798	520.441	490.633	262.837	2.73303	261.587	11.6328	-183.917	-142.771	285.055	173.565	164.574	17.8199		-184.954	3.67786	83.5316	154.943	-162.948	162.379	-143.991	-135.457	-223.326	196.089	-132.104	377.619	-37.59		-220.492	112.09	102.55	610.048	-55.5724	-45.1487	135.436	204.988	-122.198	110.231	123.641	-14.7921	38.2405		-56.9016	74.1865	308.749	-24.9601	85.6464	66.7802
		-147.191	-49.3243	-49.7205	61.648	-78.0045	41.5931	-197.176	58.3258	-231.037	178.594	243.97	24.9214	149.609		-210.769	-150.848	-144.661	-7.20297	-29.3913	-133.11	-292.086	73.8394	-320.614	304.867	98.2222	-49.5681	-44.9963		234.492	10.627	-76.633	-25.7034	-104.429	47.8717	239.825	178.228	232.45	462.654	526.933	14.193	21.5383		108.079	4.42117	128.499	243.982	113.077	74.9484
		355.766	31.5352	83.1963	27.1768	16.235	60.3679	86.8537	40.6788	197.674	66.7989	-193.091	28.5179	84.6593		-64.7769	-183.887	24.2204	-91.1408	-49.2633	-18.5105	-99.2481	-81.4486	230.956	-136.889	-200.345	-28.6294	27.1463		-221.68	175.424	43.239	-67.9466	275.119	-41.156	-203.454	-70.8116	127.116	395.784	-161.241	220.075	-64.4416		-30.6596	74.9789	32.9795	184.153	85.7074	99.1789
		281.063	102.276	30.4685	-38.1082	142.782	217.576	383.836	260.581	14.0406	-138.718	91.0293	83.5316	101.605		39.1853	411.419	-33.445	-186.264	31.1085	31.0171	387.616	193.65	-251.031	-43.2286	6.1771	-84.2526	77.0396		117.119	-240.79	13.5529	-75.231	-80.7476	-47.4041	-149.507	-73.7071	-187.605	-14.8226	-193.305	-134.146	73.1994		86.256	244.958	-97.3161	353.644	149.225	42.6412
		5.65897	441.593	-71.0859	-44.7525	15.9607	370.304	276.552	-147.191	-32.2563	-312.14	139.551	-50.5434	121.325		62.9281	135.071	-75.6882	141.593	-160.571	284.69	-193.061	266.281	72.0412	-407.264	119.222	-208.727	72.5593		-60.7232	-346.337	-91.6894	-107.782	292.828	-73.067	187.89	390.633	-161.089	-15.7065	139.49	499.045	84.3545		117.435	3.29347	-117.28	112.62	158.307	-29.2881
		-216.286	215.382	29.2798	-119.09	108.768	351.163	-158.803	86.2442	-183.887	-68.8915	-42.9238	68.9019	120.532		-48.5318	292.492	-3.94176	-202.631	107.792	211.816	-338.809	9.13352	-266.91	-332.774	-89.7693	25.5614	211.358		326.933	-239.083	4.34839	-109.336	184.172	160.459	-87.9101	-118.632	-62.1252	221.965	120.228	-181.936	-17.9314		33.1624	18.2279	-100.029	-116.67	-14.7498	-76.5298
		360.581	-383.277	157.076	-67.398	-35.0603	60.3374	-132.378	-155.115	-67.0628	226.72	-127.044	408.219	-44.2039		48.0241	-330.245	407.091	-96.9927	-25.0939	8.15821	364.208	-111.592	-199.705	210.414	-242.375	341.075	-86.5385		-70.2935	-54.2923	-177.121	-14.4873	-75.5053	-181.753	311.328	-51.6406	229.554	97.5822	-231.799	43.7876	-23.6614		123.165	-105.18	291.834	5.73175	-23.9848	18.2584
		253.053	239.825	14.5892	-19.2115	-109.428	-156.67	48.3594	187.738	-115.097	-105.13	55.4913	306.512	-101.107		260.155	-57.7973	-7.99541	-49.7205	-78.2484	-155.847	-53.7437	-20.0344	160.917	-199.614	296.759	56.3143	-164.685		-293.335	-102.022	-2.14353	-45.2097	-47.9832	-4.64277	-5.64856	269.877	240.953	-237.742	-3.54554	-15.8893	98.0089		-119.047	99.3313	108.109	54.7717	2.56198	-36.5724
		440.252	55.979	27.8473	8.52395	-66.9104	-62.7653	-120.857	71.0354	193.803	-240.607	116.387	-25.8253	18.6123		371.279	294.534	-0.924391	-43.6553	-94.8592	-146.155	148.055	-48.6842	-122.717	-190.409	292.279	-116.773	-18.8762		-150.94	44.6715	7.12194	-144.021	470.182	45.8906	-232.592	-178.98	-231.342	-60.0222	33.3944	-40.8208	-116.255		23.4093	82.4766	-54.8291	402.714	234.138	-0.607784
		104.409	153.998	8.70682	341.776	-39.3883	3.95217	186	48.3289	-90.1655	-130.153	-237.011	-17.2914	411.48		341.166	326.232	-44.2648	304.562	-81.5096	10.1393	-191.08	-158.041	-181.54	-312.811	-280.473	-10.647	58.1734		-228.111	-67.2761	72.4069	-1.29013	536.93	258.509	77.2835	-64.655	-262.217	31.139	300.356	-119.303	-0.0709931		148.92	-24.442	98.5693	-137.731	88.5723	139.563
		-207.965	386.336	16.9665	33.5163	-55.6333	21.5992	-63.8016	-211.257	335.284	67.4389	188.743	-112.902	-84.0698		-195.133	-65.3255	-61.1499	-2.11305	-69.4096	-66.7275	-177.791	-88.3063	-37.6205	26.4453	293.407	-191.689	-100.955		-175.841	220.532	-34.2374	-96.3221	-10.4642	144.489	-210.068	-100.223	-146.155	175.302	145.19	298.71	-107.447		22.7997	2.89724	91.6507	-25.143	-43.4301	74.4913
		109.134	-127.806	-51.9149	-59.0469	7.8839	-85.5632	-232.592	-97.6937	2.88542	-54.6885	166.464	42.2332	70.3648		-199.919	-143.808	-112.354	-140.028	-93.7619	-127.776	-244.631	-67.6419	-268.343	334.918	70.883	-70.0801	36.0156		117.728	-338.992	-33.3231	-156.09	131.931	-36.5843	-284.405	351.742	191.791	195.662	-122.137	-8.54402	3.22069		89.9744	-9.2332	-94.9693	106.616	181.623	-3.04607
		-163.283	-1.04631	-21.4974	286.092	-112.537	-67.6114	-46.5812	127.878	67.317	-155.207	406.269	-83.4602	61.0994		2.2149	-299.644	-64.7769	316.418	-131.464	-153.927	299.624	41.2883	164.33	-381.174	27.2987	-132.134	52.5349		374.297	-99.7357	-31.7382	382.312	-67.0628	8.09725	-22.747	-107.538	199.899	-58.2545	-140.851	-36.3404	-69.2572		84.092	-255.5	112.346	407.042	207.774	-81.8025
		90.3588	-134.329	-40.6684	-60.327	-128.02	-117.779	3.22069	-111.196	107.64	-214.975	209.53	26.0491	-140.729		-83.3078	297.796	-100.071	-115.402	-192.055	-18.6324	-140.546	-210.251	-98.2118	81.0323	102.764	-21.5279	-148.349		-224.515	96.2411	-45.9412	-26.3435	225.196	14.4673	-78.736	399.076	4.77509	-251.031	-83.4907	-70.1106	33.8516		-84.0275	-59.9799	-9.99517	22.0682	136.881	88.1152
		94.0771	450.95	227.908	-59.1688	25.8357	57.6553	193.864	-29.5742	331.84	85.6041	33.1201	25.6529	32.0229		77.314	-16.4075	379.63	-48.3185	-49.751	47.0793	0.965276	-44.4477	-55.9381	-361.333	641.776	-158.376	-6.68483		60.2155	181.307	-208.27	474.998	-20.8878	-173.341	-190.897	-63.5882	-174.774	-276.663	-57.7973	-81.4486	-137.041		44.2871	206.829	212.102	-23.3448	65.1953	27.0057
		37.8748	-65.5388	49.8223	101.727	-39.6321		263.172	10.1393	300.447	404.806	-199.065	-79.2542	258.326		265.031	-294.646	95.3877	-93.8839	-96.7793		359.789	-125.978	-132.256	159.179	-248.41	-103.485	7.42672		-176.694	-351.123	24.9519	39.3987	222.361		366.616	-41.9485	536.412	165.153	174.754	73.1689	391.669		-108.898	5.12218	60.3188	-223.558	47.1825	258.642
		150.036	243.788	-14.8836	63.9339	2.39777		82.9525	-87.7577	-163.04	49.6395	-256.852	-24.911	-20.3392		-164.076	-128.599	-115.798	56.8324	-143.564		-21.0402	-165.295	-147.648	46.2868	-264.35	-109.489	-81.8753		-166.88	161.16	-112.537	109.225	-37.8948		341.502	200.721	231.017	-112.476	-9.8546	76.491	3.25116		-82.4121	144.988	308.871	90.1877	298.173	163.58
		-187.91	-309.215	-175.444	67.1341	162.044		81.0933	63.2329	-51.2139	172.925	-98.4861	97.4907	24.8604		-232.683	-438.352	126.201	37.509	-3.02741		226.476	120.746	-167.154	212.059	-183.491	43.2999	3.00734		-164.289	82.221	-32.4392	-204.521	-121.254		-196.17	178.625	-179.986	309.53	175.394	-21.6498	157.015		77.021	-28.9223	-112.616	79.063	15.1496	138.008
		-80.5038	-196.871	-7.41631	119.953	-76.8159		184.781	-64.0149	-169.623	303.465	-325.612	24.2813	-31.7382		-286.904	-243.625	-66.3618	95.3268	44.2752		77.7711	-71.7869	-237.56	-95.3163	116.997	-30.7629	-92.2075		-217.383	139.521	-26.7092	-120.735	-8.81833		168.597	-21.8936	-71.8479	-323.57	129.707	-8.08684	2.73303		84.9149	57.9719	28.2249	28.5906	3.56777	192.809
		14.2234	-112.72	31.4133	-152.22	146.378		-207.172	135.528	189.963	336.564	-133.354	46.2563	152.078		212.669	-288.276	11.6328	-160.357	-56.2124		-88.3368	-115.92	23.1536	419.13	-140.272	-30.0009	28.7617		-240.546	535.558	-1.07678	-23.5699	272.194		118.856	232.328	-207.873	-32.9268	207.914	-48.5623	-17.9619		211.309	17.7098	108.383	42.8851	-99.7544	-45.0455
		-272.305	-43.7467	125.592	-13.573	49.7309		-266.758	136.838	69.6334	57.1067	-230.824	24.0375	-5.77047		-202.662	-158.864	89.1091	-8.78785	7.21337		-242.68	327.847	292.949	-78.797	335.071	125.348	-48.8671		333.242	23.306	-61.1195	247.78	-13.3901		-79.437	-24.6976	-293.305	319.13	13.9796	-16.6513	396.241		-45.0455	27.8287	72.8759	-63.3935	8.84055	111.827
		476.674	11.6937	-59.8394	62.3185	-2.53975		341.959	-55.8771	406.086	-93.7315	-273.981	-96.5964	-59.5346		447.597	-122.351	-200.193	-48.227	-91.2932		160.155	-205.74	4.28743	-173.311	-171.939	-126.222	-90.5922		-208.361	-300.437	-75.3529	-54.0484	-89.3121		398.07	-69.6839	26.3234	-129.178	-278.431	-101.625	10.7489		217.466	206.402	-13.5002	-40.9613	17.2526	178.271
		269.816	-201.808	211.907	142.843	-86.5995		315.778	244.092	-164.533	233.516	-43.1676	-139.541	5.3237		358.813	141.166	-1.38157	369.207	-178.34		97.7041	60.7946	-205.222	355.369	-3.33219	-176.877	-70.8421		-279.498	-141.888	230.225	-122.29	-21.6498		-96.3526	-82.3935	49.6395	352.047	2.03202	-103.149	-144.112		171.84	73.4245	193.236	105.976	90.9192	177.021
		-71.9088	282.922	-60.8451	0.630013	221.386		-227.044	280.027	-283.948	165.61	108.615	-1.01583	199.624		88.9263	278.99	-152.616	-141.004	248.634		16.6617	229.828	-292.969	-117.108	-94.7982	217.911	-38.352		57.5639	-398.09	-42.9238	-173.585	0.050921		-143.747	-11.7138	-256.792	148.908	161.252	45.8906	-93.6095		-47.7276	37.2465	69.95	142.885	3.8116	99.2398
		-228.812	-42.7409	69.6943	299.959	-115.036		99.4414	-28.6294	193.955	-302.113	338.332	102.245	-59.7784		-250.909	-16.5903	116.875	-36.4014	-32.2563		-310.373	-215.371	90.8159	236.107	-79.7113	6.96954	148.298		11.0232	-294.402	-124.484	41.1664	122.818		30.2856	14.8025	315.29	7.85342	-74.0728	-22.5337	-21.1621		-34.1951	-61.961	86.7436	146.695	154.132	40.2944
		-257.584	371.98	510.261	240.069	30.3161		-95.4992	-19.2725	-161.485	144.214	159.454	56.3447	28.9141		-315.28	60.7946	406.909	-70.6897	23.6108		-228.416	-78.6751	-180.595	-167.398	163.355	-3.72841	-46.6726		204.714	-299.522	-129.33	290.938	58.143		-235.822	-62.7043	54.7903	-196.718	-29.3304	-115.493	-49.1414		-0.638263	258.917	-63.2106	-41.4185	-40.2603	-120.327
		-199.919	501.392	-124.119	-21.1926	44.4581		481.764	33.8211	-351.244	378.685	-135.853	507.823	-3.33219		-190.135	527.329	-139.815	-148.197	-31.5248		263.995	-16.438	-131.403	-59.3517	295.875	80.1485	-18.1448		-22.2898	-151.062	-90.3788	-85.0451	-112.689		3.40356	6.81715	114.193	74.2661	158.021	-75.4748	2.88542		-62.6316	20.2395	73.0283	-100.09	52.882	24.6589
		-277.761	188.804	-67.0628	-105.039	-97.8765		-218.998	-166.057	-138.931	280.697	118.094	-72.0612	33.6687		16.3569	273.778	-134.999	-100.924	-117.322		-348.532	-56.2429	-221.497	19.0695	-99.9491	-92.4818	-12.0186		318.186	-92.1771	-89.5864	-95.4383	227.177		259.027	32.5105	281.947	-180.412	167.073	-114.792	-72.6403		-19.8397	-61.4124	330.937	240.813	216.155	-8.47124
		-276.999	207.762	84.3545	-112.476	-51.153		-283.094	-9.09263	-223.661	174.418	-126.923	-110.83	-28.8122		109.713	-213.39	27.9388	-185.746	-151.366		-285.137	114.589	-393.64	215.839	386.915	-178.005	8.40203		407.64	-277.121	321.782	280.789	-50.1472		-239.023	-130.001	-0.162429	-185.533	-106.685	-35.7004	-21.406		6.46323	62.117	317.832	97.1673	-170.83	-21.516
		335.955	117.027	-14.0302	-90.7141	327.695		-87.5748	-201.138	4.196	152.901	64.6654	-74.1338	-7.35536		437.6	144.58	-108.27	-168.678	125.196		-183.765	-201.778	-292.329	-205.801	-126.709	-87.9405	-44.8439		-235.914	-209.519	-2.0521	-214.853	-76.5416		-267.032	-134.146	141.136	28.2435	-65.6912	5.44562	-49.2938		205.457	-113.622	-14.6584	301.952	-51.2631	22.8302
		-45.7278	-20.4916	266.738	477.984			420.502	157.411	-244.448	329.219	28.1521	55.1256	-65.5084		-66.5751	29.7065	356.07	240.709			267.104	24.068	-255.42	474.144	233.516	-5.77047	-132.5		148.817	104.775	-88.8549	427.146			148.817	208.006	83.0134	126.141	-131.586	-99.3395	-47.5565		-16.5176	90.0353	-81.7721	327.006	43.3727	137.49
		-259.26	-6.07526	2.58064	-46.0326				93.9857	54.6379	-269.257	-148.562	423.55	-9.54981		-118.267	53.9674	-91.9942	-58.5593				149.944	-51.7016	-188.002	-133.384	176.095	-69.2877		-52.4331	286.671	-15.2798	-101.199				432.206	-227.288	204.958	-225.307	-0.589128			-33.5246	37.8866	65.8354	286.134	-13.9269	-25.2344
		336.229	230.59	125.44	-109.184				-22.5032	174.571	174.876	-117.291	15.3511			344.367	102.733	395.022	-170.354				-58.8031	-213.664	488.682	-304.887	-48.5928			-111.348	-373.25	-127.654	-101.046				132.632	97.9479	291.944	-20.4611	163.446			100.307	49.3465	140.873	196.009	134.686	-22.7047
		-269.379	-327.654	15.8997	-135.761				-66.4227	22.4831	194.778		49.0908			-220.034	-433.354	-49.6595	-167.611				-42.4056	-102.57	321.264	0	20.0448			245.22	-185.38	288.835	-57.3096				319.161	-52.5245	-55.9076		25.1957			39.4715	49.316	85.7988	55.0155	-41.5099	-60.8028
		100.752		572.407	30.3466				-147.678	324.982	133.333		24.769			88.8348		186.214	-69.1963				-274.591	-1.93018	-89.6778	0	2.15394			-204.612		-156.731	-166.24				-54.8714	150.828	194.656		-78.096			292.23	108.17	-94.7559	128.225	19.9043	147.091
		-65.8436			117.393				-30.9152	249.518	-20.2173		66.2503			194.9			-85.929				-55.8771	-1.77779	-132.866	0	-10.9518			-125.582			-170.385				-63.5273	220.99	135.345		208.737			114.449	28.0725		110.09	32.7967	89.7915
		-26.1301			125.958				340.344	85.3298	313.705		-1.13774			-144.935			-51.2444				-324.728	-99.4309	9.92596	0	-60.8147			-23.0823			-133.719				333.699	247.811	-190.47		-25.5206			96.4968	38.4657		-59.5532	-47.819	-44.9845
Mean	37.5514														-11.2897														24.1685														37.0666
SEM	5.05371														5.13642														5.18127														2.98052
[truncated: 164 more columns]

## Sheet: Figure2H
	Visual EPs in contralateral V1
	CON
	Supragranular																								Granular
	P1												N1												P1																			N1
	330.802	272.649	-88.1256	168.778	237.873	162.865	-15.9829	85.2972	325.376	121.262	314.374	201.512	8.43036	-83.4319	-5.04114	-61.4873	-132.472	-53.3496	-45.5166	106.693	-42.9869	-111.106	105.23	-101.567	-524.922	-63.9341	-58.6308	-833.608	-842.477	-189.231	-456.132	-104.653	-453.419	-780.972	-564.818	-581.764	204.521	-330.773	-343.971	-824.099	-335.589	127.227	-86.3358	71.6344	174.469	41.3997	289.099	2.11286	-280.21
	270.728	122.694	203.92	188.162	130.009	83.8952	264.419	141.195	140.311	36.4706	217.604	206.785	21.2313	-138.659	-13.9104	3.76715	346.529	44.334	-140.64	187.461	-82.1823	-133.447	-35.9159	-21.7434	-475.181	-106.482	-10.7795	-930.773	-646.317	-76.2169	-216.083	39.3881	-606.238	-481.734	-398.131	-644.733	-285.604	-648.969	-629.28	-650.615	-209.926	-102.032	-106.604	38.809	95.1638	169.592	119.425	38.6871	-65.1532
	10.8991	165.943	91.7586	165.212	373.441	175.453	315.776	208.4	188.68	142.871	189.168	168.29	-132.533	46.2237	194.471	-27.1381	-6.10789	-106.565	-146.218	-56.2755	-63.2856	-73.7092	28.9119	-78.4029	-600.508	10.8297	-33.3336	-986.031	-850.645	-269.298	-410.383	-53.0228	-794.382	-752.383	-592.706	-531.413	-36.8082	-651.042	-493.437	-794.839	-586.702	-59.0575	-74.1749	108.27	62.3689	128.568	103.362	198.029	-67.7439
	241.561	131.564	33.6666	217.513	331.411	207.729	282.249	224.98	216.599	242.353	135.282	179.781	-161.64	187.461	-228.357	-23.6635	125.712	-109.369	-163.072	-4.52301	-40.1219	-9.03383	-96.0195	-65.3276	-338.759	-168.597	-96.1499	-918.826	-808.555	-71.0965	-292.523	14.3347	-819.496	-789.14	-144.733	-524.464	-514.315	-558.57	-442.447	-627.817	-378.107	-39.7646	-245.769	-115.778	64.5329	123.387	113.238	68.3427	-119.923
	119.525	150.186	130.649	249.79	326.321	117.239	281.061	332.386	146.65	112.514	185.876	206.388	-65.2972	87.004	-65.8763	-4.64492	83.3465	105.657	-74.014	78.5919	149.576	-44.4194	-86.9369	-98.8235	-506.513	104.825	13.7861	-861.191	-269.481	-170.365	-516.631	-40.4961	-826.659	-353.236	-228.731	-269.634	-1008.13	-494.108	-596.638	-719.374	-698.741	-34.4614	-142.355	-103.678	74.6822	132.805	21.0705	-21.447	-209.256
	141.835	248.51	159.39	295.142	320.622	210.838	331.411	182.92	45.2484	67.1929	381.365	311.631	27.2966	-21.0119	-26.8942	15.0747	-77.7629	-126.254	-49.6312	57.6836	-201.14	-35.733	-17.964	38.4517	-346.439	-54.882	-9.56041	-465.915	-778.32	-143.605	-281.124	-81.6116	-555.217	-769.634	-262.075	-592.706	-336.077	-305.629	-625.562	-762.715	-472.011	-34.7661	-30.1944	-16.2352	113.603	143.564	221.985	63.8623	-92.0962
	-9.06431	153.996	87.6745	260	165.425	102.639	67.8939	244.09	58.2932	79.0491	289.259	255.062	-36.3121	18.3968	58.8723	-44.2365	156.373	72.7095	-62.5236	-44.3584	-87.1807	-58.1042	22.5419	91.1186	-490.268	-240.435	-53.5409	-853.084	-358.753	-131.596	-102.367	-325.043	-513.218	-555.766	-280.027	-542.386	-794.077	-623.52	-200.417	-641.075	-388.195	-19.1611	-114.315	-5.50676	14.3347	194.006	75.4137	83.7648	-160.002
	291.149	172.222	39.8842	190.997	276.977	161.158	254.331	209.924	130.527	112.789	-34.3005	153.356	-2.84669	-106.839	-210.344	-8.05852	-30.4602	24.6145	-47.071	219.281	-153.075	216.568	203.371	-84.2548	-593.468	-70.0603	-158.387	-469.573	-537.083	3.60631	-410.688	-117.82	-831.109	-581.703	-326.903	-502.947	-199.929	-576.491	-637.174	-236.9	-635.65	-300.844	-17.6677	15.3405	32.4695	-1.9103	77.3338	124.301	17.474
	72.2828	226.382	55.7635	231.868	255.885	153.173	255.763	53.9348	113.764	-34.4529	219.738	132.63	21.9323	-106.657	-92.9107	-11.594	320.561	12.6059	42.9016	30.4054	-205.194	117.543	-62.8589	73.4715	-415.565	26.8919	-97.0033	-851.499	-835.559	-56.1925	-255.217	-35.9243	-793.773	-655.552	-106.817	-333.364	-805.903	-612.73	-642.904	-344.367	-519.009	-38.8198	-333.334	81.997	244.905	24.4536	149.659	172.274	-31.1087
	360.518	177.799	150.125	128.851	260.213	123.792	196.208	215.989	181.945	145.187	263.657	128.394	-25.4008	-17.5069	-90.3505	-108.211	27.0832	-182.975	-105.437	-105.315	-99.2807	-14.7943	-60.4206	-113.24	-505.933	-120.563	-69.3592	-899.899	-1001.48	-153.48	-483.166	-60.5205	-631.139	-671.34	-257.076	-522.971	-998.344	-637.083	-584.294	-342.691	-520.197	-43.8183	-127.055	244.539	59.321	152.524	170.903	77.2119	-14.0103
	162.408	181.731	167.863	183.834	251.618	227.876	347.626	337.873	71.9171	95.1722	161.097	224.919	-11.655	-128.022	13.7946	55.6111	28.3633	-75.1417	-56.5803	83.377	-100.286	-39.5733	-137.348	-58.3785	-528.305	-55.3696	-90.8161	-809.378	-731.749	98.4859	-227.939	-13.8579	-567.835	-844.275	-269.481	-599.807	-483.044	-356.894	-607.61	-664.147	-499.533	-96.2718	-32.5717	108.91	34.6944	7.41613	227.532	151.64	107.05
	329.095	138.787	138.878	222.329	205.779	129.064	268.199	321.384	171.46	99.1954	170.881	305.291	-54.9954	201.268	68.1378	-1.4142	2.91375	-157.22	59.2076	100.811	-43.6269	161.372	1.4203	5.07772	-522.27	69.3485	26.7395	-909.408	-522.239	123.966	-325.043	-18.704	-357.473	-800.356	-433.059	-403.465	-396.302	-519.161	-461.496	-166.921	-725.226	-185.3	-69.2069	143.32	143.289	150.238	173.646	240.181	73.8898
	186.913	181.396	228.912	265.943	237.964	218.366	199.774	278.5	150.765	162.53	273.106	323.548	-137.684	211.874	77.3118	18.2749	-96.2938	63.2002	-129.759	-16.1658	247.321	-77.9153	46.5285	100.719	-327.908	124.911	-50.615	-820.015	-796.18	173.006	-169.207	-105.964	-633.669	-645.86	-212.182	-264.147	-506.33	-665.458	-474.906	-674.266	-319.222	-32.9069	-163.142	156.913	48.3792	47.5868	213.969	197.48	46.5201
	149.028	217.239	244.06	145.919	151.71	147.108	192.399	280.36	186.425	133.514	157.501	282.432	226.992	-52.1304	6.02256	-33.3862	-143.353	64.9375	256.068	37.0802	131.503	165.029	-115.312	-17.4154	-405.232	9.97632	-98.7101	-773.87	-1008.13	115.676	-508.311	-124.373	-535.955	-471.005	-366.068	-581.886	-49.4568	-556.406	-518.399	-208.768	-705.08	-101.727	-42.2334	-70.0298	118.907	-26.2322	90.7749	261.15	148.775
	-8.75952	158.171	123.121	246.772	208.796	179.323	304.346	97.7324	226.626	83.438	194.349	155.611	88.8936	-21.2557	-28.2658	-35.1844	-98.6711	127.144	-91.2953	-181.42	-112.63	-3.30387	77.3423	-56.2755	-443.453	-12.4254	-98.4053	-915.199	-422.575	-16.9972	-231.993	-88.9569	-690.725	-626.324	-191.944	-308.737	-618.491	-668.414	-555.979	-651.56	-305.293	-15.4123	-208.524	-116.449	191.598	-41.1057	250.939	97.0534	-136.381
	208.278	122.816	231.198	187.644	229.4	255.733	234.124	182.737	93.0082	157.531	243.359	150.003	-189.253	-83.7671	-15.4648	-90.2286	-40.8229	-40.3657	-121.469	-110.405	271.368	34.7638	-58.2261	-13.3618	-553.998	-160.673	-72.2242	-960.368	-994.626	-98.2529	-396.485	-216.357	-362.227	-811.663	-525.013	-478.747	-320.929	-688.043	-192.401	-592.371	-808.341	-70.8527	-89.7189	-16.9057	-48.2681	-24.7997	145.971	239.449	-150.584
	52.5937	254.758	175.392	191.484	163.871	102.304	394.441	117.604	355.55	180.055	211.448	254.91	98.4944	-110.741	42.3529	87.5221	162.103	-108.577	-81.2984	-119.427	334.337	68.2902	-41.9506	129.643	-398.497	-143.361	-177.375	-956.619	-950.615	-73.9005	-411.054	-73.0471	-701.423	-825.47	-278.99	-397.491	-431.17	-614.315	-263.751	-541.502	-232.694	-80.1182	-127.055	57.3704	117.657	-160.185	87.087	28.2025	-151.011
	61.7678	139.854	110.808	110.29	226.443	133.819	335.983	135.312	188.254	40.3414	240.219	245.614	400.506	-128.784	-27.0466	-69.5337	35.7086	22.8467	87.644	-148.016	-50.9723	-157.921	-45.4557	-52.9229	-250.615	-128.731	-50.3407	-605.05	-799.35	35.7307	-424.83	-18.0334	-510.2	-612.974	-369.695	-647.415	-253.632	-754.76	-495.418	-799.899	-395.327	-45.6774	-87.1587	-70.365	145.575	19.5161	38.9004	167.52	-19.8012
	53.2947	153.325	187.888	170.728	148.327	296.849	194.532	220.439	195.081	228.851	-18.3298	154.453	-184.773	-18.8479	0.658339	-22.8406	-34.6663	81.7617	-260.238	-68.0707	-34.6663	14.1603	194.989	-66.9125	-511.907	-40.679	-22.7576	-743.727	-1008.13	-4.34858	-194.047	-1.60551	-736.351	-542.203	-445.312	-611.542	-231.84	-662.197	-551.926	-604.806	-200.935	-6.17729	-205.202	21.2534	-67.9877	112.445	121.924	51.3661	16.0415
	-9.2167	215.989	246.376	66.5834	178.927	237.476	244.852	371.704	143.999	116.355	138.543	185.663	46.6504	-56.4889	53.9957	138.939	-104.553	-79.744	-181.938	72.8619	-94.3127	118.275	60.762	-23.8159	-14.3151	-136.016	-5.11054	-630.347	-553.815	43.8989	-274.114	-199.442	-440.222	-675.638	-460.612	-713.523	-41.0752	-545.22	-536.808	-515.229	-366.921	-73.3215	-77.2532	15.7672	92.9084	46.8248	215.95	78.1872	25.8251
	40.4328	193.008	192.033	186.76	211.631	141.713	179.049	304.621	145.462	41.0728	298.068	188.924	-51.277	-104.035	-58.5614	-22.0482	-0.865586	-73.0692	-144.023	42.231	-106.717	83.7732	-89.0704	-58.47	-584.416	-159.728	-34.2175	-720.015	-203.068	34.481	-172.194	-104.227	-652.322	-669.298	-161.862	-169.725	-617.393	-579.631	-574.723	-358.966	-267.5	-118.948	-160.185	-102.124	117.291	-57.686	26.4957	48.3488	10.0373
	282.158	242.14	183.59	70.3932	209.314	227.479	325.803	338.025	283.804	142.536	168.564	173.593	-55.7269	-94.2213	-33.1728	210.838	225.834	-79.7745	12.6974	20.1646	114.282	-173.923	-20.829	-112.722	-577.192	-133.486	-19.2831	-760.246	-650.219	12.3841	-537.204	-246.744	-302.215	-664.452	-493.376	-684.72	-339.643	-473.2	-545.556	-707.183	-580.057	-29.219	-49.3958	111.043	60.8754	147.373	66.1177	163.436	-20.8984
	266.065	228.79	254.179	193.709	231.228	160.152	286.547	125.498	233.575	122.359	271.704	197.793	-136.739	-48.8388	-1.26181	192.063	-63.9256	139.976	218.854	-87.5465	-7.17464	-111.716	31.8683	-43.566	-570.578	-128.213	-34.8576	-252.505	-816.906	-41.7762	-435.833	-82.6784	-547.872	-776.125	-216.631	-246.988	-303.068	-628.914	-610.78	-755.156	-544.915	40.6682	-100.204	155.755	-37.6616	25.5204	20.1866	133.811	-46.8661
	307.577	220.805	218.976	108.644	122.39	183.56	365.181	202.457	310.716	164.054	302.487	213.703	29.6129	181.914	-51.9171	-51.7647	108.766	-88.4913	-140.731	-33.2338	-121.865	-109.582	-18.726	-72.1853	-454.973	-78.3199	-20.6546	-812.547	-548.238	41.8264	-431.993	-13.9188	-403.495	-707.396	-542.873	-304.775	-518.399	-657.32	-541.319	-692.188	-311.633	-54.3333	-25.4092	41.0034	7.75139	122.777	211.531	192.146	93.7313
	310.381	219.372	193.618	196.849	240.25	201.756	261.036	236.562	282.95	165.608	215.166	274.112	200.75	62.2859	-47.1015	-48.7169	-158.927	-28.4486	-49.875	-21.4995	-33.1423	-45.3642	-40.5486	-1.50564	-185.879	-145.495	-71.3099	-760.277	-322.026	53.1644	-647.902	-118.521	-363.385	-545.769	-295.357	-708.036	-821.142	-604.684	-555.857	-773.321	-522.88	-38.454	-90.3589	137.834	140.942	45.6057	153.865	198.73	121.589
	140.768	175.392	180.512	187.553	283.042	125.285	349.82	181.457	229.278	145.309	78.1347	302.03	-19.8537	30.4358	-60.6644	-37.3788	8.58275	-32.7461	-136.404	-102.207	-106.504	-35.8854	220.53	-33.8433	-541.654	-126.537	-8.52414	-714.62	-818.033	19.3942	-541.807	-103.952	-433.821	-548.177	-517.393	-584.69	-282.678	-737.54	-461.801	-706.817	-354.181	-302.032	-50.8283	97.3277	67.154	-7.36595	93.1217	279.315	61.6984
	57.3179	147.29	173.776	163.383	271.429	191.301	282.706	205.108	233.087	103.645	132.569	149.515	45.8885	127.967	-3.02956	-45.3337	89.5642	98.0372	190.326	-68.0097	334.459	135.709	-16.3182	-97.0253	-445.616	28.8425	-60.0633	-469.542	-1008.13	95.1638	-686.488	-45.4641	-491.487	-448.055	-67.0124	-487.829	-908.158	-659.728	-187.951	-237.57	-477.345	6.19699	-95.4793	-76.4607	45.4838	60.6011	135.182	-40.4961	146.947
	306.114	219.616	200.872	119.89	189.259	178.165	260.61	199.744	249.241	78.7138	193.496	297.458	29.6739	-114.855	-20.7681	-86.7845	-8.82048	-156.672	245.401	-89.9543	-42.3468	-26.3151	-56.8241	-0.164581	-460.886	-85.33	-217.271	-898.588	-557.168	-37.8749	-563.873	-100.478	-431.078	-956.284	-389.109	-352.047	-586.61	-584.294	-471.645	-796.058	-262.745	-42.3858	49.6289	-17.7286	122.168	30.6712	207.02	158.224	-130.895
	309.924	150.094	182.371	139.457	390.052	128.912	273.776	251.314	212.271	102.426	211.6	219.616	44.5779	-74.8674	-22.6272	-54.142	114.557	29.6434	-122.475	-38.1103	-47.3148	-103.426	-78.7382	-25.7665	-483.897	-135.345	-29.9201	-528	-962.563	103.789	-633.699	-134.157	-377.162	-666.098	-567.073	-495.418	-896.18	-692.736	-582.831	-839.216	-297.887	-86.2139	-86.2443	-12.5168	125.429	155.237	32.378	128.202	45.7886
	355.002	274.416	208.187	130.832	85.2362	91.7281	284.84	195.812	147.412	153.417	171.277	176.215	-92.6973	-77.3971	-49.7226	-2.02377	106.236	90.5395	-161.914	44.4255	-45.6995	86.303	-33.1119	-107.358	-599.32	-46.2565	-53.2666	-971.34	-687.738	91.1406	-490.328	-160.124	-188.317	-584.294	-347.018	-187.646	-615.382	-440.557	-455.735	-760.764	-271.127	10.3421	-58.2955	7.08086	132.073	161.272	176.206	143.228	33.5057
	195.355	209.192	211.082	192.703	279.019	130.924	326.169	99.2868	234.002	-30.5821	199.531	251.801	406.449	85.9982	-1.65803	-12.7522	-167.583	206.358	-75.9037	-54.1725	-49.0216	69.0826	-69.6556	1.146	-344.946	-40.2827	-2.337	-916.723	-835.101	153.957	-683.318	-115.534	-740.831	-668.11	-480.149	-634.522	-228.183	-797.43	-570.274	-465.092	-442.721	-48.4205	-85.33	0.00984719	37.9556	73.7374	221.192	233.018	91.7806
	63.3526	209.162	235.008	135.19	154.758	192.46	363.475	324.096	272.892	12.9717	241.53	143.846	395.843	32.4169	-4.85827	95.5075	-93.9774	212.728	-9.79579	22.6638	123.151	207.028	43.4197	-98.1225	-237.387	-75.5769	-87.3111	-626.75	-680.941	-195.144	-440.618	-63.7512	-452.444	-294.016	-285.787	-59.9109	-516.113	-715.229	-293.163	-351.529	-333.364	30.2445	-132.358	-94.3821	106.045	38.9004	-30.8649	65.0815	-161.252
	243.115	168.991	169.265	135.373	322.146	180.268	330.314	300.11	221.871	49.1801	159.451	188.071	-110.832	83.4989	66.0652	-76.2999	36.9582	-30.003	-122.871	25.6507	-11.8988	-47.4063	-111.381	-52.6486	-453.968	-186.702	-104.775	-1008.13	-429.554	91.6892	-683.532	-39.277	-632.206	-690.908	-438.21	-423.855	-285.086	-503.8	-556.833	-771.889	-3.40375	-111.359	-123.337	84.1915	-67.6525	-54.4857	176.145	59.7477	-41.6848
	329.064	205.565	127.144	145.949	232.996	234.276	281.03	275.209	219.951	50.8564	152.563	224.432	58.0494	-52.6486	-46.5834	-22.5358	-64.1085	110.351	110.655	6.3883	-130.643	-54.3554	6.08351	24.9192	-653.053	-388.926	-79.4781	-939.064	-871.95	-158.783	-433.547	-202.642	-494.778	-618.369	-248.634	-361.069	-316.296	-464.361	-572.712	-693.102	-322.331	50.909	-131.261	-7.33547	131.037	-26.8417	7.50756	88.8547	-310.17
	64.267	66.0043	251.496	201.512	195.111	122.847	300.872	244.547	204.011	215.593	148.571	239.61	186.76	-70.6919	33.5142	-64.8095	-81.3289	3.95002	-136.678	14.9223	146.711	-34.6053	-106.443	19.555	-60.1547	-115.9	-15.2294	-925.348	-656.772	194.707	-666.311	-44.6717	-570.091	-662.898	-667.439	-544.794	-659.332	-686.092	-278.747	-677.924	-181.673	-128.457	-83.4098	30.1836	19.4551	36.0659	152.037	21.6801	200.406
	386.882	178.47	269.54	174.02	266.187	270.424	423.548	183.743	178.44	105.718	193.404	120.226	-20.3718	-199.128	49.1497	-2.99908	11.6306	-83.7367	251.253	-47.4063	-112.173	-33.3557	-106.077	177.738	-385.239	-233.029	-127.482	-890.42	-947.75	26.6785	-371.005	-2.82465	-777.345	-657.412	-356.375	-33.6689	-515.656	-668.292	-622.727	-701.636	-403.343	-77.2227	-175.181	43.8075	89.0681	13.0242	243.076	169.135	129.818
	199.988	70.5456	330.466	120.347	278.653	70.1798	224.432	163.566	150.186	105.443	243.267	340.402	0.505947	162.438	1.45078	-52.6791	-101.292	22.359	-63.5599	143.389	169.601	162.956	-16.8668	43.8769	-584.873	170.446	-52.1084	-846.47	-779.874	18.175	-605.933	-95.6622	-558.204	-667.744	-334.766	-502.764	-600.661	-315.748	-245.007	-331.444	-638.302	6.56273	1.83856	96.4134	38.1689	3.69775	268.617	28.812	-48.9082
	171.308	214.617	233.148	161.28	283.408	203.92	384.992	155.276	226.138	100.963	190.204	198.647	34.0323	-91.6916	19.6465	-29.9116	-20.3718	-77.1533	92.9778	-63.1941	-5.77263	-118.025	-96.05	-21.591	-424.891	-71.1575	-41.0752	-1005.96	-73.3824	41.5825	-276.644	-51.316	-626.293	-722.91	-146.927	-642.508	-489.231	-718.46	-590.176	-734.309	-407.153	-68.963	-177.985	189.647	192.847	-5.72011	109.885	104.856	31.7075
	123.944	168.473	243.023	189.778	216.568	281.183	290.844	157.318	285.358	-48.1987	216.233	228.333	-92.3621	-32.2585	27.9061	-59.5672	-16.0134	-21.3776	-123.846	-103.243	140.402	47.5343	-71.3929	-68.1926	-328.244	11.3479	-270.792	-982.526	-339.856	-336.595	-644.489	-66.2504	-617.912	-702.246	-273.809	-603.282	-132.724	-409.682	-378.137	-446.439	-276.278	2.41765	-31.2611	265.661	196.627	-35.1928	91.994	20.7352	-234.553
	159.939	173.014	203.828	195.782	193.862	154.27	337.263	177.647	246.01	174.416	283.316	163.84	-72.9777	-142.347	-17.6897	-34.1786	-41.7068	-98.2444	127.418	-97.0863	-95.4099	-95.2271	-15.6172	-90.1676	-499.929	-100.173	-73.8396	-874.51	-585.452	11.805	-349.182	-8.006	-740.222	-704.958	-256.924	-445.952	-741.837	-671.98	-698.405	-734.035	-649.67	34.6334	-134.553	150.97	136.98	-72.5595	227.593	-35.8634	-132.572
	146.346	103.645	284.383	87.6745	316.66	55.1539	205.474	142.597	302.03	49.5764	232.417	201.451	-90.2895	130.619	10.5029	57.8056	49.363	73.9287	130.253	-139.543	-32.1061	-36.7693	-27.4428	-22.4444	-545.129	67.3978	-13.4007	-969.999	-874.51	24.9717	-433.577	1.04612	-654.059	-718.094	-732.846	-192.98	-144.458	-622.91	-397.521	-607.244	-510.231	-10.5662	-23.8243	65.752	-110.901	71.36	195.469	-260.978	18.2055
	239.336	159.97	324.706	190.631	146.529	169.509	292.429	113.916	309.985	-60.6949	216.903	229.125	118.854	140.738	4.10241	32.1122	70.8808	48.1743	-104.066	-99.8293	-23.2673	-165.267	128.211	-11.7769	-438.424	-158.722	-39.4293	-687.982	-1008.13	-18.1553	-640.557	30.336	-358.204	-506.756	-217.271	-534.492	-823.276	-607.549	-575.181	-670.761	-387.616	29.2997	-53.6019	6.95895	-63.6293	37.9861	154.109	-31.9926	-103.343
	86.4249	128.363	192.277	151.039	302.152	252.38	211.692	219.616	41.9262	80.0853	263.871	270.241	107.943	-68.6193	24.4011	-72.4291	-47.8635	-44.2365	-183.371	-130.216	-0.774151	-160.603	-37.4398	22.2676	-576.247	-174.175	-14.8332	-1008.13	-191.395	1.19851	-406.695	18.7541	-614.864	-601.606	-387.89	-342.477	-379.326	-550.127	-398.314	-723.306	-645.586	35.5783	-42.9953	-91.1209	100.284	-152.169	281.906	-78.5638	56.0903
	34.6114	272.1	297.61	101.512	240.616	127.083	366.644	139.336	136.288	115.806	250.308	77.2813	103.066	-55.1478	219.829	90.9967	50.6736	-159.019	-28.0219	104.407	-75.0198	211.935	-56.5194	163.688	-453.419	-85.8176	-65.6409	-983.623	-592.584	-95.1745	-577.009	-41.5933	-429.798	-836.138	-127.665	-162.319	-632.054	-550.798	-445.373	-353.632	-449.122	-6.0249	-380.484	-2.337	207.416	-75.4245	156.791	50.8175	-178.93
	426.717	244.395	184.992	190.661	177.556	197.458	398.891	80.4816	391.941	87.5221	231.594	166.583	-22.7492	-17.5678	276.154	-76.0866	-56.1536	80.6035	-114.886	55.8244	-3.51722	-88.8266	-51.399	-53.1058	-412.395	-74.6016	-35.6195	-681.124	-446.196	-66.7076	-392.371	-67.1648	-791.426	-499.198	-421.599	-554.242	-689.109	-493.315	-343.635	-414.528	-698.832	51.2137	-81.6421	37.1327	133.292	101.808	14.4871	74.1945	-75.1502
	162.56	217.757	230.588	162.042	265.517	162.926	264.389	289.077	261.615	87.6135	182.158	254.179	242.566	69.6922	49.6068	22.6638	-8.14995	-67.644	95.477	-46.1871	-6.10789	-57.2204	102.792	240.219	-231.657	-43.4525	-192.614	-1008.13	-828.609	-76.5827	-548.542	-105.964	-523.885	-801.24	-203.221	-611.694	-386.153	-553.267	-620.99	-748.421	-399.442	-129.158	-151.651	-5.53724	36.8584	70.2323	164.045	-163.904	-142.569
	191.789	179.537	188.345	165.73	284.962	154.331	331.807	335.343	283.072	103.158	206.266	115.623	314.648	-118.574	-10.1311	42.8406	104.651	-72.1853	133.27	232.447	-94.0079	147.108	-47.1624	-90.5638	-380.392	-186.854	-46.0737	-587.189	-924.099	-49.5482	-384.416	-17.4543	-773.779	-538.332	-301.087	-670.609	-166.037	-441.228	-304.562	-413.37	-589.871	-21.0203	-43.8487	-1.02642	145.971	135.517	199.949	247.373	31.5246
	1.87748	187.065	206.571	142.201	256.343	153.782	248.571	260.823	175.91	138.726	209.985	235.434	-44.2365	-82.2127	23.883	-36.495	48.2658	127.114	-153.563	73.8068	-120.585	327.845	-33.1119	1.26791	-635.193	-63.355	-66.7076	-633.76	-403.587	-201.575	-612.09	-56.7107	-405.568	-534.4	3.14913	-494.961	-581.703	-514.406	-584.903	-293.559	-314.894	-8.88988	-117.668	-77.4665	82.3628	-104.836	91.6283	-171.615	-146.653
	246.071	160.671	145.005	203.036	243.938	117.574	242.658	256.8	51.7708	178.714	117.3	156.464	17.6349	-100.256	-88.156	-3.57817	-39.299	-81.6032	-173.953	-31.527	-147.894	-47.4368	-60.2987	-76.6961	-162.745	-99.0453	-102.246	-855.979	-524.038	-104.653	-339.49	-141.045	-778.96	-652.291	-305.629	-555.705	-533.73	-461.983	-698.68	-641.776	-450.706	-51.1636	-90.237	79.8026	49.3241	-72.1937	78.492	-251.133	-33.5775
	143.877	233.91	192.551	236.349	262.133	256.312	188.589	81.5788	217.482	154.301	114.557	242.902	43.5416	150.46	-34.5443	-22.8101	-83.7976	-203.67	325.346	-244.694	2.33466	186.791	97.2447	-32.9595	-302.124	-35.5586	50.2689	-931.871	-332.755	-15.7475	-542.355	-129.097	-359.667	-962.593	-254.943	-374.815	-493.681	-711.938	-475.181	-307.092	-282.983	-22.8186	-66.5247	0.0403257	-6.69543	-49.5482	-97.0642	93.7008	-108.036
	264.115	207.333	95.0808	245.462	166.461	158.324	263.932	138.055	316.02	55.3063	196.452	221.292	78.8357	-73.7092	-79.4697	105.23	67.2844	-101.932	-143.779	-157.495	-35.1234	124.218	-54.3554	-88.217	-598.131	-86.2139	-39.0636	-638.149	-464.97	-19.6183	-537.875	83.5515	-608.433	-826.476	-294.291	-213.462	-143.635	-502.215	-306.513	-320.716	-363.812	-45.6165	-151.011	201.412	184.557	-28.4876	112.201	233.323	-102.307
	212.728	186.973	38.9089	234.733	250.917	125.925	288.619	65.8214	265.547	60.3353	206.632	236.593	108.674	107.882	138.848	-62.3407	-112.112	-114.093	-144.054	87.0344	222.877	141.865	-56.8241	-22.8101	-355.492	-175.394	-11.4806	-606.756	-893.681	174.926	-251.804	-74.6016	-390.511	-566.616	-424.617	-391.73	-501.423	-397.491	-306.787	-143.483	-373.657	-73.7177	-27.4818	107.233	-162.197	113.268	147.983	-42.7515	177.364
		187.583	124.127	75.5136	238.116	166.187	324.005	201.938	190.082	-82.0603	-33.2338	152.838		187.339	-69.5946	159.543	3.30997	16.7815	-140.853	92.673	-90.9905	163.84	-119.457	224.34		-44.9155	-136.26	-910.962	-1008.13	-108.859	-145.068	-148.603	-549.304	-868.567	-247.293	-141.106	-422.118	-579.813	-432.297	-444.093	-430.225	-45.7689	-134.339		-61.4958	-56.5278	138.169	90.7139	-85.4519
		195.507	116.934	208.766	243.298	193.679	316.172	228.912	267.376	196.3	183.56	109.192		-83.249	-177.031	-41.5544	-29.8507	-102.115	378.531	-81.6641	98.6163	5.29107	-73.8311	-139.665		-47.3842	-130.773	-329.219	-651.743	-99.5635	-271.218	-97.7043	-790.542	-513.645	-142.843	-433.456	-555.735	-517.729	-416.662	-345.891	-300.417	-67.1648	-171.432		99.827	-185.726	398.151	57.7971	-200.264
		150.856	117.3	149.912	422.115	117.056	270.82	392.521	82.5236	96.3913	185.937	31.3502		-137.714	-108.333	9.28376	4.49863	-123.999	-101.719	88.9851	113.551	-126.986	37.6288	-157.891		-38.0883	-149.457	-786.519	-476.613	24.1184	-125.714	-40.5266	-656.162	-897.43	-134.949	-847.049	-826.049	-555.705	-370.914	-625.531	-615.351	10.403	-133.456		59.5344	-11.9682	192.969	23.0821	50.8785
		167.955	179.659	90.3261	268.778	183.194	252.228	329.948	143.542	-10.7101	83.3161	228.942		257.226	-13.758	18.8235	-44.206	-0.987501	69.1131	54.392	59.238	145.706	41.8043	-65.9372		103.576	-96.5156	-309.256	-155.766	-84.9642	-427.086	-50.7674	-807.061	-547.415	-190.237	-421.691	-69.9688	-628.244	-421.112	-624.403	-772.133	-31.1392	-137.357		-12.9435	-5.78107	178.187	85.4716	-41.8372
		166.614	189.808	198.555	179.293	185.023	278.379	155.428	49.6068	28.3328	174.203	198.007		-140.518	-5.25449	-6.44315	-139.817	64.6632	-154.63	-51.8257	235.16	6.47974	-13.3313	-19.5489		-80.1486	2.05191	-182.892	-851.895	-78.6552	-259.027	-84.7509	-727.421	-607	-474.815	-520.776	-419.801	-444.885	-378.137	-492.218	-433.212	35.8831	45.7581		-32.4193	103.881	234.877	114.06	-163.507
		201.451	193.648	236.41	295.355	112.575	246.498	176.154	202.03	69.3569	17.8787	181.518		-119.122	-74.4407	4.13289	-54.5992	128.668	315.806	-41.9201	-94.5261	-94.0384	-19.3965	-103.974		-57.2593	67.9769	-1008.13	-969.024	-220.716	-460.002	-54.12	-716.388	-231.779	-222.148	-388.134	-500.905	-396.759	-436.016	-833.364	-394.047	-37.6006	-67.9572		156.547	52.4024	240.059	109.458	-219.832
		223.822	178.257	237.537	234.886	170.302	389.503	278.348	-41.7068	170.088	61.1887	351.466		-58.1347	-59.9634	35.6172	-27.8391	-100.896	-64.7181	-1.62755	195.934	5.83969	-82.8223	30.2835		-114.132	-35.6805	-749.061	-575.516	138.961	-305.293	-47.9329	-526.689	-790.054	-171.767	-636.046	39.1747	-538.759	-329.493	-376.156	-533.669	-109.743	1.65569		48.745	-42.8734	-50.1883	81.2046	105.526
		163.078	216.934	179.689	119.281	181.701	299.592	292.978	266.797	255.428	124.096	218.549		41.53	-62.0055	125.986	-37.7751	-120.859	-64.4438	14.3127	-60.2377	36.4706	3.52332	16.2024		33.1705	22.7163	-316.388	-446.165	-3.43422	-172.194	44.6304	-475.059	-318.277	-608.92	-820.258	-673.23	-417.942	-653.358	-582.617	-273.017	-28.518	-75.0283		66.7883	202.54	-20.2279	-109.347	-45.6165
		59.2076	111.783	213.063	210.107	132.539	277.098	353.173	271.948	100.628	339.214	251.283		78.4395	-159.598	-2.2676	-38.0189	-79.2258	-68.406	55.7635	75.9098	-53.3191	95.9646	159.329		-93.803	26.4957	-387.433	-233.608	-82.3126	-426.872	-40.1608	-765.854	-907.976	-335.284	-564.239	-281.642	-521.965	-476.308	-273.87	-499.533	87.9708	-217.698		-51.2245	146.672	19.0284	225.368	-303.739
		127.51	232.844	115.075	10.4115	289.351	366.553	326.474	165.212	162.133	358.324	205.443		-59.872	54.6663	165.821	135.008	49.1497	-22.5663	190.082	144.395	-85.1082	83.1027	59.6038		12.2927	-83.0746	-1008.13	-503.709	-143.026	-215.9	-406.817	-440.313	-440.405	-432.663	-956.101	-381.581	-232.419	-338.332	-688.195	-732.937	54.3226	-48.0548		191.232	-21.4165	261.058	47.6478	21.8934
		107.455	294.288	128.424	7.63792	178.287	188.68	234.337	264.602	83.8647	33.3923	226.87		40.4023	58.7199	-97.2386	-166.821	121.231	151.344	53.4166	-49.3874	-48.2597	315.928	0.292597		-85.5129	-1.94078	-455.034	-651.011	15.0358	-426.415	-186.976	-706.909	-594.108	-239.399	-582.221	-637.022	-580.789	-554.15	-311.633	-454.882	-273.626	-118.491		24.6974	121.65	187.605	186.173	-93.9249
		157.653	260.122	141.195	203.401	197.732	377.617	232.356	209.954	229.247	-43.1088	263.901		-104.371	16.9948	-34.1481	-48.7473	-176.635	-149.418	-32.167	-62.8894	-84.5291	312.789	-34.6663		-121.813	-80.5144	-989.688	-890.328	46.2153	-106.482	-45.7689	-345.403	-1000.75	-505.446	-959.85	-640.831	-393.62	-586.001	-631.353	-362.441	-288.195	-74.5406		-28.2133	-22.5138	167.977	1.16803	18.0226
		200.201	204.773	212.454	251.1	202.396	351.954	305.108	121.658	120.073	253.203	194.41		-85.5959	-98.2444	-1.26181	-17.5069	-79.3782	-48.4425	-28.6925	75.7269	-132.563	-34.9406	-61.213		-62.0444	-7.54882	-271.005	-324.739	17.1692	-328.488	-11.2977	-678.411	-653.389	-232.48	-565.976	-30.743	-572.895	-558.539	-436.016	-376.186	-70.9137	-166.007		-8.61557	-123.459	35.7916	120.735	-41.8067
		216.294	326.382	188.436	127.571	140.707	346.62	188.375	313.063	83.5599	239.823	250.795		-107.144	87.1259	-31.2222	138.147	-118.878	-191.783	-105.346	-51.8866	111.813	-45.2118	-10.4054		-86.0615	-72.8033	-967.256	-975.485	31.4332	-132.419	21.9239	-342.843	-807.153	-371.98	-804.318	-277.162	-352.108	-607.457	-546.927	-303.038	-18.0639	-73.7177		-71.9194	91.2625	253.561	-27.5427	78.0348
		70.2103	84.1999	232.722	253.173	228.516	358.964	228.516	167.254	89.6861	208.308	224.645		48.4486	297.854	-47.772	-53.8677	-88.8266	-68.5584	-35.4282	-87.577	-25.3094	-50.9418	49.302		62.3689	-147.079	-285.33	-185.879	-69.2983	-361.008	-28.6095	-548.817	-564.056	-212.852	-665.245	-260.094	-647.659	-640.648	-392.096	-526.781	-80.6973	-77.4361		63.7404	-54.3029	147.861	-7.00021	-48.6948
		91.6062	274.538	110.381	297.245	161.006	49.8507	196.605	115.288	73.9896	207.089	244.791		-41.8592	-3.3953	130.802	112.149	-95.8062	220.043	-38.0189	-67.1259	-79.3173	-47.772	-5.13258		-23.5196	-65.8237	-789.323	-1008.13	8.81814	-489.475	-373.626	-559.21	-790.298	-177.924	-328.792	-783.928	-437.022	-608.768	-779.082	-66.7991	-39.1246	-10.6576		48.3183	25.5508	153.652	120.461	-217.028
		240.402	235.434	114.404	218.244	97.8543	403.127	337.842	100.323	121.384	275.483	187.095		111.021	52.6852	-67.9793	-66.6382	-39.6647	-100.439	-19.5489	46.9857	-107.754	-36.7388	218.458		-111.176	-100.021	-422.392	-115.93	-76.9484	-332.876	-69.9383	-458.113	-575.272	-528.274	-699.502	-600.935	-382.922	-320.411	-472.925	-217.942	-27.4513	-141.014		-33.6994	-54.6686	300.833	-215.351	-81.0935
		109.223	288.284	130.131	281.061	144.822	270.332	134.276	122.024	220.835	228.699	223.548		-117.751	61.0058	-101.963	-21.9872	-116.958	93.4045	165.974	-177.214	-80.9326	91.3319	-84.8034		-125.897	-106.787	-750.493	-508.158	-85.5738	-513.949	-48.3596	-200.965	-736.473	-307.244	-497.521	-319.039	-585.848	-699.076	-811.572	-265.641	51.6709	-11.9682		-33.9127	44.9961	94.2494	181.327	-181.215
		141.042	179.354	121.841	325.773	155.55	235.404	164.846	91.21	111.813	230.924	257.988		73.7458	-4.30966	-87.6379	2.91375	-73.2825	-55.0869	-107.754	146.346	209.589	-12.2341	-74.4407		-267.256	-47.9633	-358.844	-402.977	51.3052	-320.075	59.5953	-551.59	-335.132	-334.187	-414.772	-535.68	-748.268	-264.757	-85.1776	-675.059	-53.0228	-111.206		-70.8832	35.3344	110.281	180.991	2.38717
		143.816	153.935	172.344	268.991	130.893	320.287	185.907	189.93	236.775	158.324	335.709		85.1143	-51.0637	64.1756	-19.4575	61.2801	131.289	1.48126	155.062	-89.0094	-79.5001	-16.8363		-72.3461	-92.2486	-847.323	-172.956	-144.245	-517.15	31.3722	-561.008	-598.466	-126.293	-407.427	-377.527	-226.598	-406.36	-847.262	-130.956	-24.1291	-44.0926		-87.9816	-144.976	178.705	49.2936	-31.6268
		161.493	238.817	176.916	306.114	154.209	152.777	226.687	181.03	139.366	238.208	216.477		-64.0475	-23.2368	-49.8141	41.2557	-118.269	-224.578	311.753	15.8062	-94.0079	-6.83937	-82.1518		32.1647	-102.367	-838.088	-733.577	-6.42112	-380.728	18.4189	-547.811	-469.573	-477.406	-482.221	-606.787	-839.338	-549.853	-615.047	-718.369	-37.5702	-90.298		164.838	68.3122	261.82	308.544	-116.875
		164.694	255.093	166.522	291.119	162.012	175.757	179.384	166.096	210.869	267.62	288.619		-65.1448	38.7565	-36.0987	-68.6803	-117.842	-237.348	-137.47	-108.638	-9.12526	-22.1701	-7.63182		-43.1477	-23.7939	-552.2	-266.464	97.4497	-397.369	-72.2852	-552.291	-882.038	-367.073	-341.807	-129.28	-544.915	-583.105	-921.935	-710.2	-73.4434	6.19699		69.8361	9.5801	178.035	153.865	91.232
		218.671	248.052	140.433	276.672	42.4444	255.306	99.5002	190.113	262.926	340.829	264.48		-79.4697	287.766	-106.535	-33.5995	208.43	-10.253	-59.6586	50.3688	28.9424	-10.5273	-54.7516		10.9212	-68.2011	-744.855	-541.654	-193.315	-242.386	-24.7387	-475.943	-394.382	-424.678	-752.474	-148.817	-799.32	-531.505	-426.232	-326.324	-26.5065	-66.159		205.709	36.3707	196.566	213.817	-91.1209
		202.822	154.514	173.776	290.997	133.971	354.026	170.942	169.113	7.60744	169.966	250.491		73.7763	57.2874	10.1067	-49.7226	-93.9774	-62.5236	-80.5059	240.006	243.054	-86.815	6.47974		-119.74	-55.2477	-713.766	-499.777	-15.5342	-463.203	-75.6073	-638.515	-976.826	-155.583	-455.949	-297.399	-707.488	-315.321	-569.237	-726.75	-79.9962	8.94005		-29.4324	-77.3446	-16.2657	-62.1358	-109.53
		133.545	121.14	179.08	256.678	195.111	355.733	48.0829	196.361	125.194	236.105	78.6529		-111.625	-28.7229	-42.4078	-36.7388	52.0146	-138.568	-163.59	-49.6922	-124.09	-48.9302	-56.7022		-138.058	-112.852	-806.238	-889.932	5.40454	-162.38	-68.963	-264.909	-513.248	-340.252	-354.486	-352.291	-815.9	-563.995	-659.789	-612.669	-14.8332	-79.5695		284.71	-21.9652	-27.5732	250.543	-60.6424
		163.231	92.4291	149.393	248.692	189.534	243.359	242.688	195.629	180.725	177.647	267.528		133.423	320.5	-17.9031	-90.9601	-72.7034	-124.791	-91.9049	-34.8796	32.2036	-91.2649	-38.0189		-116.296	-117.454	-982.556	-800.661	-12.4559	-393.193	-53.9676	-499.228	-626.842	-261.679	-317.82	-312.547	-757.686	-573.26	-779.752	-504.653	-35.4976	-47.9024		126.557	72.9449	216.834	84.8011	-107.061
		124.553	129.918	236.623	190.905	194.227	248.51	140.585	358.263	99.1649	126.169	257.501		-152.74	-30.5821	-11.9598	-57.5861	-74.6541	-159.201	-45.9128	-10.6797	-29.8507	-38.2322	-58.5614		-227.665	-83.4708	-591.395	-134.126	-163.69	-94.8698	-9.83471	-643.392	-572.041	-359.972	-776.156	-395.784	-657.259	-664.391	-593.773	-682.313	-49.6701	-81.0935		-50.4626	11.2564	96.5048	1.96047	-275.211
		200.75	168.443	143.633	221.414	208.674	300.506	148.51	284.657	168.016	241.073	252.99		-33.9043	-83.9805	-43.9012	-91.8439	-70.7223	-146.279	147.809	11.8135	-6.62603	-99.3112	-20.829		-375.12	6.7456	-535.955	-470.243	-37.8749	-310.719	-20.5327	-570.213	-984.903	-308.28	-366.677	50.909	-512.334	-475.364	-344.55	-501.788	-71.3404	-18.1858		143.137	-1.39216	257.157	195.194	-61.0386
		186.516	169.692	239.214	176.245	211.143	290.997	132.722	113.764	182.28	254.544	276.215		-140.427	94.9284	1.69461	-21.0424	-87.455	-117.903	72.1914	-177.641	9.19232	-13.7275	-19.8842		-127.055	-91.2123	-600.417	-861.862	-141.289	-108.433	-25.3178	-628.518	-289.81	-434.766	-692.553	-532.175	-547.567	-556.01	-465.001	-694.809	59.0162	-10.8405		25.307	88.7023	-4.83624	222.777	-75.333
		167.681	202.03	114.313	314.648	111.052	287.004	105.23	80.1768	130.893	253.691	311.143		-13.758	-44.1756	48.0524	63.0174	-153.441	33.5142	229.552	135.77	229.247	-18.5736	-37.2569		-228.183	4.70354	-170.487	-700.539	-242.569	-177.436	144.326	-655.248	-850.432	-114.955	-383.806	-308.433	-641.715	-422.392	-115.412	-567.591	-18.0944	16.4682		139.662	-7.36595	-6.48208	318.876	-209.499
		194.776	281.518	170.149	224.889	121.749	287.248	198.007	231.106	156.617	244.151	290.692		18.092	10.6248	54.9101	-85.0168	-2.38951	-44.6632	-190.259	-57.8604	-131.649	10.9906	22.2676		-65.9152	-67.9572	-908.829	-846.683	-135.863	-72.9557	9.27532	-391.151	-558.113	-342.294	-542.538	-103.282	-519.527	-613.858	-833.76	-648.542	-23.672	-59.2709		25.5204	43.6246	10.0982	201.534	-125.623
		139.427	129.552	173.35	352.167	277.556	231.472	185.297	143.633	85.6934	192.582	131.472		174.965	-98.6711	108.247	-19.3051	-59.0186	430.466	-84.8034	15.3185	-98.6711	27.8757	-168.162		56.0294	-132.054	-487.494	-637.662	-448.39	-302.154	-54.059		-563.843	-453.876	-396.333	-599.137	-663.172	-623.702	-464.026	-624.647	-20.5022	-156.863		-28.1828	-30.3468	137.133	167.215	-218.917
		243.206	93.8921	187.278	329.796	191.85	226.016	258.72	298.677	50.9479	204.255	253.051		170.911	52.8071	-63.4989	-12.9656	16.4157	-241.158	-97.2996	-106.352	-183.859	-83.0357	11.8744		-82.3126	-18.2773	-841.776	-861.983	-73.1995	-77.1008	-110.688		-633.212	-212.09	-261.648	-369.359	-597.095	-629.097	-679.844	-637.54	-55.7049	-91.8219		-73.8091	-107.64	214.213	225.216	-136.442
		195.203	120.104	78.1957	228.333	270.271	380.786	137.202	164.663	24.7364	180.177	274.691		196.909	-14.0933	178.409	-96.5072	-67.0649	-121.5	-50.0884	-106.596	-112.051	-75.6599	-11.5331		-362.928	-107.183	-159.88	-324.464	-361.679	-242.081	-108.372		-569.329	-36.1072	-525.104	-192.371	-594.291	-447.293	-569.847	-466.22	-23.9158	-138.088		-101.118	19.3637	154.048	14.3957	-209.378
		257.714	60.8229	85.3581	210.015	232.783	232.539	229.369	282.706	78.7443	-19.366	136.013		-22.3529	-85.9006	-14.7333	-176.056	-44.2975	328.729	123.03	206.053	-62.8589	254.453	-69.9299		-221.02	-65.5799	-1008.13	-920.502	-85.8176	-152.444	-49.9749		-708.92	-144.794	-334.126	-694.839	-548.207	-166.525	-743.696	-206.543	53.1034	-23.3977		241.583	13.0851	304.307	35.6087	-72.3461
		259.421	54.7577	154.88	242.322	236.958	253.569	188.345	212.789	27.5709	162.804	23.822		91.9415	-91.5392	-16.1963	-31.6489	17.0253	-173.709	-20.067	216.873	48.723	-78.9211	66.3091		-313.523	-92.6753	-833.334	-430.56	-236.168	-332.267	-83.1051		-537.692	-148.573	-214.559	-13.675	-806.055	-317.028	-315.412	-521.417	-67.5915	-182.8		10.2201	-26.476	221.497	-135.863	-224.099
		152.38	-20.3109	234.611	201.451	218.031	245.553	177.251	203.219	-130.521	236.105	167.955		25.2545	-143.444	-10.4054	53.5081	-5.13258	-136.769	-94.1298	70.3322	47.26	-30.5517	-82.7918		-288.256	-289.81	-839.399	-477.497		-503.465	1.13755		-724.586	-101.91	-317.332	-432.633	-640.252	-546.348	-609.408	-557.412	-36.3205	-104.44		-16.1438	-71.5537	184.191	88.8242
		157.013	69.0521	192.825	268.351	112.728	274.538	202.274	229.887	-4.79731	259.238	247.656		-71.6672	0.688818	-67.7354	244.243	153.843	-104.584	-60.7863	-153.441	-39.299	145.005	18.1835		-134.979	-60.9472	-24.2815	-577.863		-400.752	12.506		-450.188	-16.0523	-650.097	-240.313	-666.799	-681.825	-455.431	-501.514	13.1766	-54.12		126.16	26.4652	280.961	187.727
		70.2103	70.4541	194.319	267.071	178.683	210.137	213.094	155.215	62.2554	126.169	218.458		-32.2585	232.508	-56.6413	183.042	39.7623	-175.477	-4.00487	29.1862	43.1759	-47.5282	-77.7934		-147.628	-44.6107	-1008.13	-43.3306		-520.533	109.672		-593.742	-379.661	-161.252	-203.769	-625.592	-518.46	-741.99	-532.602	-9.2861	-36.412		78.8578	134.694	236.645	87.4832
		164.023	203.98	128.973	160.884	256.404	120.591	178.165	146.498	-20.189	176.885	210.625		-120.951	-89.7409	-71.6367	110.533	-39.1771	218.732	-101.201	59.8781	-127.077	-103.517	67.2234		-101.91	-25.2264	-806.604	-285.269		-344.58	-139.947		-541.563	-329.006	-559.362	-372.163	-548.756	-596.912	-578.259	-662.105	2.41765	-269.451		-56.3144	25.0022	271.909	-21.447
		156.556	99.3173	107.272	227.388	66.6748	260.427	217.574	191.759	125.194	120.439	206.602		190.6	173.654	-5.22401	-72.9473	-130.034	-240.03	-93.6727	78.7138	242.201	44.334	143.755		-44.4888	10.1287	-1008.13	-474.541		-419.374	10.464		-846.196	-329.92	-301.484	-176.004	-565.763	-441.593	-406.482	-320.38	-7.97552	-72.2547		48.9583	-61.13	246.002	109.611
		289.473	119.189	190.296	129.735	169.509	270.302	264.602	299.256	-138.628	201.603	147.077		-6.29076	-84.2853	-29.5763	-33.7824	-55.3612	357.013	58.3237	-75.3551	-57.0375	-29.5154	-158.013		-0.203502	14.1214	-553.876	-882.16		-453.846	17.9922		-588.53	-267.439	-694.504	-424.312	-398.04	-630.316	-601.971	-566.22	-10.1395	-129.432		117.809	50.4518	68.0684	219.973
		157.135	183.468	191.271		269.601	355.611	220.713	302.914	75.2393	179.902	24.0354		-100.744	-54.142	12.4535		-49.9665	-4.27918	138.635	21.8104	-15.9525	38.6346	-137.531		-140.435	-110.719	-1008.13	-663.751		-576.826			-788.53	-233.059	-437.54	-457.777	-704.47	-488.286	-572.986	-395.876	-34.4309	-19.9841		78.0653	-20.5631	41.4606	124.179
		183.956		91.85		212.728	422.725	162.073	269.235	-0.987501	225.559			-30.8564		-77.1838		-4.27918	-76.3304	-63.2246	-4.76684	105.474	-63.7732			-13.6445	-1.23977	-216.449	-571.34		-419.618			-200.021	-392.584	-778.381	-391.426	-482.861	-460.551	-570.182	-224.952	-37.1739			86.7822	4.73402	9.45819	-47.9633
		144.273		190.509		79.9025	247.961	283.956	170.972	137.202	288.345			-133.996		-78.0677		-103.761	-120.494	-57.2813	60.2438	-109.217	-4.55349			-158.814	-54.9734	-324.282	-601.606		-572.651			-762.319	-335.985	-496.333	-0.355895	-519.131	-473.596	-974.967	-284.477	-55.3391			128.142	33.4448	56.578	179.254
		263.505		120.957		114.343	319.86	198.616	188.68	58.6894	310.442			145.035		-78.6163		-41.7678	-22.0177	-67.0649	-82.0908	-4.43157	129.979			77.5472	11.4393	-622.544	-459.484		-341.349			-715.9	-364.117	-818.247	-526.872	-444.367	-690.938	-614.681	-861.343	-78.3199			107.934	83.7648	22.3201	-3.8914
		174.843		138.604		176.032	212.636	253.66	225.468	85.48	124.005			-110.009		-51.5209		-77.1533	-143.475	-90.9296	-15.8001	-66.8211	-90.1981			-118.917	-84.0499		-972.986		-591.273			-677.68	-169.725	-381.276	-406.756		-619.557	-403.617	-455.918	-79.4476			245.484	-62.9588		42.7102
		265.974		130.283		178.287	328.76		293.374	226.413	260.091			22.9077		-53.4105		-28.0219	-66.4553		-15.2514	-139.634	-22.7187			-99.5635	15.7672				-238.789			-854.242	-252.748	-839.125	-539.125		-558.6	-702.428	-434.035	31.4332			-59.728	52.951
Mean	192.278												-7.9963												-372.371																			19.7233
SEM	2.48637												3.19532												6.61539																			2.75579
[truncated: 192 more columns]

## Sheet: Figure3A
	EPs in contralateral S1
	CON
	Supragranular
	Tactile																								Unimodal arithemtic sum																								Bimodal
	P1										N1														P1										N1														P1
	168.572	533.857	694.631	149.279	88.1998	368.541	68.8155	39.9828	231.053	436.691	65.0176	179.83	-15.5981	-91.5201	-43.0897	189.858	-35.4701	162.244	-124.742	320.336	-67.2592	-383.565	-117.823	-65.6133	-11.7728	-150.907	-133.047	-235.053	103.497	-76.6921	-284.556	-511.407	298.59	-95.0706	-73.8221	-49.8355	-135.663	355.407	-177.48	-150.391	-176.921	54.6144	-2.34999	-176.413	-144.075	-577.51	177.534	-64.2823	53.3054
	-16.0062	261.043	204.902	338.794	194.661	247.054	-3.02236	113.71	150.894	303.531	-179.755	-202.279	-188.35	-86.0644	-127.576	-118.585	-54.6716	512.503	197.05	-278.658	-284.815	218.751	-70.6423	-46.3814	121.906	-416.04	542.113	77.8981	317.883	139.248	-270.596	453.634	424.588	438.608	-91.652	-186.928	158.851	-233.621	-11.3716	-68.6612	-273.067	334.742	-183.179	-245.081	342.088	456.748	-97.9916	-185.13	177.658
	-28.2891	263.025	532.424	70.7356	139.495	227.974	464.792	144.494	191.583	332.455	111.619	0.159287	-17.5487	-20.2918	111.68	173.552	-14.0437	-201.06	-84.8453	174.07	174.832	266.785	-81.4622	-174.665	-278.125	941.808	7.94676	501.367	39.0044	221.083	301.638	312.458	224.588	343.088	-183.582	142.484	-47.3363	540.168	-130.641	123.933	-110.793	-355.474	-284.886	126.239	686.312	-502.472	-41.3015	-313.292	114.72
	226.755	251.687	289.023	297.862	204.811	280.855	-29.5691	196.429	217.673	411.607	242.738	254.899	-228.978	41.3662	-11.6054	-72.471	-16.6953	-31.8736	-157.658	-73.5378	-279.451	-487.649	-52.1418	63.3412	418.401	383.107	543.789	113.072	266.069	-108.634	735.743	376.706	111.665	23.3079	159.064	157.632	29.5305	-53.4015	-77.3576	192.309	47.8108	89.2684	-130.146	173.389	-284.093	-146.971	-188.604	379.119	265.984
	288.2	-13.6594	531.388	254.491	21.4519	424.957	119.958	329.376	264.945	564.731	-146.869	277.666	382.756	-17.9145	-36.6892	8.02274	-41.5353	-231.813	-39.3104	-290.911	29.7844	209.455	-164.76	-107.186	213.037	794.658	659.699	-22.1305	216.45	228.093	327.453	-68.3714	142.692	398.377	111.061	665.983	491.097	-174.675	-108.811	-103.728	26.0255	345.806	-172.298	405.3	-479.034	-255.87	-194.974	-210.244	35.2621
	42.5735	-33.4094	91.9182	146.261	286.188	378.843	269.181	876.313	264.427	485.701	-173.69	-247.448	-91.5201	-62.3217	-167.412	327.529	10.7353	-79.3592	-34.6472	28.3519	-129.161	-360.28	-102.401	-74.635	163.936	353.146	347.416	102.923	-56.8201	340.406	71.5554	358.145	211.604	554.548	-29.9635	-173.548	120.235	-285.617	10.2681	292.035	-193.914	107.037	6.70213	-294.822	-239.229	-205.794	-32.0361	-46.9096	147.393
	219.562	271.406	349.187	239.769	53.3324	220.629	-94.6103	-37.7679	283.445	450.986	-86.3997	-142.084	52.1252	-45.4061	-38.2741	-162.291	-112.245	147.34	167.974	190.315	-92.1296	-428.643	-32.5746	-30.7154	163.966	136.718	381.217	63.5396	253.024	131.598	610.416	656.408	332.33	982.893	-139.96	-336.699	-164.557	-69.5551	-214.48	56.0468	-97.7851	-66.934	-35.3582	436.51	126.147	-550.415	-83.3619	376.955	137.274
	86.7673	9.44335	519.44	228.005	25.3531	179.818	223.585	313.345	202.738	408.072	-10.5387	-259.152	-80.6088	-5.47924	-47.7834	243.195	-114.348	-202.645	-113.099	272.942	-89.2951	34.2952	-57.0184	216.831	83.3201	450.921	533.64	360.857	179.266	546.075	-37.9844	1293.8	505.691	292.921	36.2358	482.197	-26.7938	-167.483	245.897	-80.4055	-77.0292	352.481	331.512	42.8801	-569.067	772.079	310.116	-303.021	150.318
	173.692	-50.7517	349.401	131.053	54.5515	302.403	454.795	688.748	169.669	529.986	361.238	-192.831	-123.523	-73.2939	-52.9343	7.56557	217.837	287.633	-132.3	169.346	-408.558	-203.925	-48.8197	-95.147	35.6213	-198.85	81.0647	278.113	467.136	-112.565	711.269	922.912	231.049	872.988	-159.345	-327.007	-28.1653	-218.199	46.0499	403.8	189.878	571.103	-348.129	31.8774	233.036	302.435	-143.344	122.917	178.633
	388.687	-310.368	398.471	397.801	100.94	269.09	-245.631	669.669	223.037	453.576	305.371	-19.286	-103.681	30.4549	-95.909	123.018	99.8545	-177.744	46.6085	12.7774	19.2998	151.82	-147.204	198.483	333.853	399.047	-157.247	333.615	-168.615	348.27	-10.6756	239.949	139.401	527.483	396.004	266.714	-80.314	-115.761	-319.875	253.876	29.5236	-133.743	29.8353	85.0624	-140.783	-89.4881	-212.195	-49.2869	141.815
	220.355	-65.3509	356.563	139.587	109.474	247.45	522.976	650.986	160.403	301.824	192.052	-45.6804	146.639	-45.9547	-44.9184	-76.8599	-111.148	201.622	328.504	343.378	38.1355	94.2769	-31.2336	-123.096	78.3826	34.4326	-22.0441	352.659	76.0967	177.224	686.642	209.989	231.232	397.767	133.462	30.7802	-461.661	52.1456	-62.4231	466.227	-131.426	-326.519	395.151	39.3751	-466.903	55.6811	80.3687	-222.923	118.164
	372.442	476.405	379.513	278.355	228.828	360.007	205.207	-68.6731	174.576	483.14	139.751	-303.254	170.504	-6.39359	48.7116	-155.312	46.2428	-243.303	-11.5749	-154.672	-162.565	94.6122	279.525	-89.5999	154.701	285.484	170.153	219.869	-131.828	218.736	146.776	177.499	359.364	620.443	11.1215	572.292	-339.229	136.419	-111.981	346.774	362.935	-315.882	-289.854	15.0532	183.874	462.6	238.247	219.534	59.0049
	281.19	341.141	368.876	285.061	165.402	295.454	693.808	551.808	168.755	468.785	-183.413	312.96	-195.117	-18.1278	-38.7008	-106.912	-67.7164	354.198	-103.864	-4.83919	-155.83	277.971	425.304	-62.7179	228.245	127.727	300.51	-41.1187	384.295	275.518	620.839	221.296	191.915	636.475	169.915	24.6845	-353.28	69.0002	-76.0775	7.0305	-58.6743	632.426	252.328	-38.2842	-6.5865	328.311	-111.311	156.169	278.298
	120.598	483.14	406.243	185.243	149.431	453.058	115.387	400.422	286.066	497.374	-238.03	-148.728	218.324	-74.1778	-3.77244	-141.871	-7.30795	-73.3244	145.176	-174.848	-135.013	-81.4012	-129.374	-79.9382	112.156	-173.218	733.092	373.384	38.5777	270.885	10.5984	420.966	120.199	427.24	-183.413	75.4617	730.14	3.25806	-213.658	15.8762	38.4234	-164.983	-21.2162	212.95	-79.1558	643.368	-243.069	-203.661	184.942
	61.775	291.979	422.305	-23.9001	128.95	276.161	38.9465	547.511	139.251	382.439	110.461	-69.5756	-222.852	3.99958	-13.617	191.747	-19.225	-149.49	189.492	-88.0151	-138.64	-1.79134	-126.57	-112.703	307.307	-41.0322	-119.027	-70.1342	69.5743	193.409	129.647	121.235	178.108	511.787	-47.6106	-366.172	-473.853	-179.857	-98.5707	-124.606	231.42	-73.5478	-208.781	238.217	-635.785	-873.304	-209.482	-118.656	343.126
	338.916	636.112	458.758	222.702	15.7524	278.233	222.915	339.008	203.378	562.354	-70.7033	404.975	-308.771	-22.0291	32.9237	300.037	-55.1592	-35.1348	72.18	-222.791	-128.734	-74.4216	137.221	-48.4539	233.061	578.444	471.494	-37.3698	230.684	400.632	627.453	711.025	154.091	457.231	-9.05526	22.49	406.519	14.9618	-249.866	-249.69	387.409	-52.7005	491.92	194.054	465.952	-307.867	-155.748	-57.0894	0.2118
	185.457	344.92	612.186	-57.5484	298.349	253.637	77.4104	377.776	173.723	447.084	317.623	-60.7977	-183.26	361.177	-7.0946	-55.7078	-93.7755	-22.1815	137.617	-127.302	140.239	195.161	11.162	-119.225	242.479	72.4698	124.984	101.059	25.8072	351.653	230.867	805.813	207.733	613.494	23.0081	-239.503	-317.65	-58.1257	36.3577	1.30743	133.127	89.4513	-26.489	274.761	267.324	301.186	-95.7057	-45.1723	257.268
	289.602	463.086	93.564	231.327	103.866	277.685	168.175	360.983	250.102	466.103	59.2876	368.827	-10.6301	-89.478	-11.8188	172.576	-86.0644	53.8319	-167.808	-129.953	-263.145	-237.665	47.0962	-53.1172	852.994	153.634	119.894	-213.784	286.52	472.561	-312.657	377.746	171.555	363.143	927.793	-360.625	-384.611	-144.106	-57.699	-337.979	460.886	503.38	106.489	-364.16	-0.399362	-310.447	-123.502	-180.893	539.864
	334.314	571.68	498.806	96.4595	158.575	28.7972	181.281	296.46	213.802	505.298	286.901	-242.145	7.657	3.02427	8.35801	-144.461	-14.9276	-18.9812	-63.7237	-42.8154	-115.171	240.086	21.4942	-46.4728	228.489	453.725	76.9196	223.252	368.416	16.6636	116.572	346.411	360.705	366.435	-29.6587	173.663	-392.262	-124.721	39.1617	418.277	133.943	48.5491	-382.752	18.4364	99.6006	165.617	151.018	-181.655	322.583
	91.9487	308.102	267.505	414.35	63.3903	-40.6938	270.705	-38.7127	-116.128	116.911	-112.124	-202.431	-166.131	122.835	-29.2525	-21.3281	-89.2647	496.441	240.269	-445.254	297.691	-61.8035	154.99	-38.5179	102.125	443.18	311.208	216.725	-76.1739	267.837	-86.7195	256.225	129.465	375.365	379.851	58.5156	151.536	248.488	-123.289	172.81	-128.599	-438.863	91.28	-304.727	-434.779	30.7192	-123.38	-143.008	249.739
	142.604	199.05	139.16	313.101	41.5982	200.544	-83.3637	87.4683	228.675	360.739	-116.604	-95.9395	263.219	-62.0169	-44.126	-252.843	-23.4616	97.4772	-84.3881	262.549	-166.741	35.8191	44.5665	328.809	-68.1886	61.9852	332.848	371.83	78.7179	-27.9569	368.995	861.132	129.007	353.024	-277.205	-428.318	-98.6926	-109.543	4.53816	-122.679	-109.245	-253.645	-236.608	212.798	227.397	104.995	-273.944	-185.099	254.616
	154.673	332.729	394.692	220.873	38.2455	152.388	89.7238	291.766	172.29	630.382	119.666	-208.1	-54.2144	-24.2845	-17.6706	-4.32105	133.747	-174.117	-151.441	-234.739	-142.206	294.46	-154.55	-62.1388	71.1897	385.24	260.583	-203.661	98.6203	-5.64666	0.0528259	318.858	391.336	382.619	-207.409	-182.6	155.376	-158.949	354.584	-168.983	-203.447	265.231	-467.3	-399.912	420.204	-331.335	160.954	-121.308	-33.0707
	229.072	446.597	326.146	237.362	103.287	78.5381	351.443	149.126	242.848	399.385	-128.155	-59.0909	-160.097	246.151	13.2041	-113.769	45.5418	-67.9297	276.599	301.653	18.0197	-121.084	89.7356	-109.899	-24.7872	544.948	732.055	-111.585	268.751	619.163	529.251	249.367	426.142	442.906	-217.955	311.853	548.58	360.923	9.53663	15.2902	121.819	44.5564	589.695	-77.7233	300.454	-151.939	182.868	-137.675	252.726
	73.6616	207.127	327.669	138.947	236.6	251.839	606.152	336.722	284.024	528.523	-220.627	-2.24852	-271.404	19.3912	32.7408	245.603	192.235	123.171	198.971	84.8896	31.9179	327.041	-77.6524	-75.6103	155.097	523.521	258.209	52.8771	13.5548	41.7474	234.798	542.174	-40.7224	390.94	-74.9193	208.561	-222.852	-211.737	-77.5405	182.008	-62.43	-52.0604	9.07946	450.469	343.825	171.591	-10.6775	-208.293	-57.7888
	129.742	504.292	432.119	91.9487	185.243	137.087	434.954	636.325	128.31	436.264	106.682	355.295	238.288	72.942	16.892	-108.375	-85.7901	409.882	-38.4265	-322.486	162.061	-299.932	-32.1784	-58.7252	239.248	205.265	232.451	-24.0202	246.685	279.053	186.795	253.573	-21.9477	503.71	-131.914	373.054	-185.739	-101.161	-159.863	-144.448	-4.09416	212.913	-23.6849	421.576	-408.171	-573.853	14.8025	-147.915	87.868
	40.1047	302.464	538.185	219.105	195.088	97.3129	68.9984	337.087	174.85	430.504	182.969	-253.574	258.373	-44.0041	10.2477	-98.8044	-127.85	-147.631	336.398	-199.841	262.061	149.382	-42.1754	26.3099	187.16	410.72	387.191	186.007	331.994	-155.601	-44.3848	246.197	373.11	640.132	53.8219	-124.142	-100.369	-32.3104	242.972	33.8211	-102.997	852.085	-193.024	-487.355	39.497	-204.148	130.353	130.14	-19.1421
	66.8649	-142.462	629.864	190.851	69.3946	205.115	134.466	462.019	87.9865	592.528	383.64	-246.107	-290.545	-162.505	14.027	-107.735	123.262	-157.933	106.042	102.841	-87.1312	302.963	-4.93062	-66.1315	57.2	451.44	434.067	-198.418	273.75	332.241	-189.219	509.684	-16.6494	328.154	264.398	-112.042	6.0316	-189.397	-1.28324	-240.059	-91.8249	507.86	-21.5819	-582.265	192.194	488.232	-166.995	-231.213	318.407
	244.341	513.436	262.324	380.702	151.107	315.478	305.877	203.256	239.434	444.859	-124.772	-161.407	-17.5792	-97.7072	-26.8142	-164.912	-23.9187	-106.759	77.4833	-378.75	-178.14	-512.642	-54.2144	-60.0358	72.8355	-102.477	594.689	-295.492	83.6249	306.362	604.929	961.01	57.261	528.032	158.455	-475.194	320.753	-78.7901	-96.0714	-130.976	452.389	-368.336	-53.8282	109.476	82.8679	33.889	127.519	12.2187	200.334
	145.835	317.337	116.057	229.833	129.407	176.191	366.591	569.242	255.283	460.464	326.493	-131.935	-181.858	-71.6481	-2.76665	14.6366	109.699	-82.7118	-15.4762	-323.736	-142.511	-327.058	49.1992	-11.2702	93.5914	883.747	626.722	186.861	169.391	163.296	0.0528259	63.7834	-47.3972	379.023	24.708	85.2453	-8.75047	158.607	-98.9059	335.619	-114.989	195.083	23.9834	-92.9931	37.6378	-96.1019	-86.5385	-185.8	171.166
	183.872	-89.307	251.321	-37.0973	159.276	106.456	402.951	315.813	182.653	409.23	153.1	-267.381	163.616	-71.2823	356.788	21.098	7.07791	-8.00895	-134.19	-10.1425	-139.31	-311.423	47.7972	-178.262	235.012	151.501	665.704	-51.7252	-1.25775	236.901	229.465	159.669	95.6334	277.103	-53.8587	-91.9263	482.35	-7.92756	99.2959	20.7763	64.513	-89.7014	7.86031	98.1986	539.863	322.429	-112.012	-233.56	81.6199
	285.121	-106.985	33.6738	295.362	218.313	322.671	549.614	136.935	187.316	520.416	-95.2994	262.335	-163.175	-5.26589	-88.777	-135.104	250.144	-11.8492	-110.722	-93.044	-187.588	-124.406	-73.873	-110.752	595.969	29.5255	1104.81	-127.8	356.042	242.448	81.2171	236.962	224.801	355.006	616.364	54.0962	399.083	63.4836	-31.6398	-12.049	-464.13	365.945	-152.182	237.699	517.126	383.447	-26.2147	-198.997	-27.8894
	220.263	15.9962	467.84	79.0258	57.9956	231.997	-15.9757	47.9072	389.724	382.622	-292.465	-28.2162	-220.901	-63.7846	-84.1138	33.3199	-73.4463	-154.062	-99.8712	158.556	110.552	15.5814	-81.7974	-53.7572	509.349	777.895	69.2695	759.425	363.692	-2.7512	537.968	-103.696	343.088	462.869	561.563	666.714	-226.824	39.1922	286.678	474.883	-107.02	-41.2305	2.52657	326.513	182.868	-404.27	47.6957	-151.298	348.703
	281.129	470.675	342.452	143.031	220.873	209.047	239.129	3.71339	405.176	312.43	-148.454	158.434	292.905	-62.8703	-83.4433	-8.46613	-159.243	67.5778	38.806	-186.125	168.004	101.927	-60.1577	-11.2092	66.3436	609.958	279.51	-98.7535	230.745	51.3482	156.103	-78.7951	49.3366	153.786	-197.663	-23.563	16.3638	-197.443	-103.264	-191.141	132.785	38.2169	-297.687	82.3193	178.967	-559.101	164.581	485.032	19.7485
	216.575	300.452	516.697	261.684	115.661	293.869	338.489	656.289	192.954	325.079	202.506	-225.26	-204.839	-62.5655	-82.5289	-128.551	111.528	31.9179	-277.226	7.38269	-215.232	275.898	38.9584	-70.368	231.568	-199.734	455.524	62.9655	494.262	286.28	-121.069	207.185	213.433	256.651	30.8411	-295.523	490.549	-180.68	-15.8824	-45.5754	-268.008	616.516	468.452	-81.777	-89.7624	-244.746	-23.8983	-208.659	183.205
	207.31	569.974	395.972	373.204	214.929	65.0057	602.068	241.903	86.5235	483.11	-81.0659	369.498	-208.283	-48.3625	-119.225	233.198	-21.8157	309.242	113.387	-278.719	237.892	-317.031	-25.1988	-77.2866	568.233	-228.749	20.1686	123.978	-21.8917	345.131	88.0748	736.383	89.0196	344.308	197.559	-192.048	258.373	-100.064	206.489	294.785	10.4815	117.492	-64.709	-334.901	138.004	-221.43	-89.1223	-237.583	100.486
	223.128	-3.44906	374.728	264.03	155.679	92.6192	-257.213	984.39	385.914	428.492	96.0447	36.8859	-212.52	-53.6962	146.029	329.297	355.6	86.9621	-91.1239	-283.809	351.18	-89.1732	-28.582	-112.398	549.885	-234.967	195.542	-211.981	330.105	323.704	112.823	211.543	154.579	974.908	161.106	-384.063	-273.426	-43.2826	-131.731	-123.265	21.4537	136.947	187.318	293.657	125.081	360.375	-200.46	259.186	269.398
	285.487	292.954	520.538	151.748	51.8694	250.833	746.109	50.2541	198.227	430.9	-120.718	-230.685	-128.704	29.3272	-41.8706	-213.129	186.231	-206.698	202.476	-340.621	150.967	134.295	2.47565	-145.467	69.1171	711.726	279.206	-144.045	0.875746	6.54475	327.209	-35.5411	223.613	499.626	26.1779	50.4998	-378.12	-24.5993	-233.865	-140.607	-141.302	-402.502	-279.064	-96.4067	-152.396	131.23	145.776	33.3404	-60.7147
	244.067	496.429	232.851	221.848	242.147	-20.8218	205.664	135.045	280.946	416.514	210.979	-144.857	1.74417	-18.2497	286.566	-104.931	272.241	-182.712	39.1718	-221.237	235.545	-99.6274	-71.4652	-68.2345	49.0013	46.624	694.231	258.851	-26.433	391.824	237.145	303.832	84.905	756.651	-174.98	-24.325	-298.144	-126.672	-157.15	290.359	295.334	-633.651	-275.194	-154.194	-167.147	-337.065	-184.794	131.695	-144.226
	72.7167	440.958	401.763	173.265	179.544	-50.6908	770.797	80.885	212.369	473.54	109.211	117.166	223.963	-28.3991	-95.2994	156.423	218.446	201.653	218.294	-227.82	-260.706	-420.292	-198.012	107.383	29.2208	860.979	654.244	183.168	87.7395	479.815	-362.276	847.112	140.589	377.895	118.04	217.126	456.504	-98.5707	-121.826	-262.972	165.952	-443.74	48.732	-205.215	-277.601	530.018	-103.935	-142.368	105.698
	82.5613	485.487	322.61	193.32	210.998	372.808	127.913	677.258	286.554	414.35	-384.449	308.541	-139.585	-61.5292	-84.9367	-92.0992	177.94	-153.3	-29.6792	225.243	115.551	101.317	-229.984	-3.37622	130.684	-332.955	188.105	-63.9166	-60.9347	222.455	838.334	710.812	120.565	330.074	-215.151	-177.114	186.312	-98.4183	-234.81	-54.0789	300.058	-439.656	75.4617	361.289	-30.3597	-92.8712	-211.768	-227.982	402.924
	313.924	43.0611	395.179	267.688	29.9859	364.061	855.222	327.609	264.427	573.966	333.046	-201.029	362.031	-44.5832	-128.369	95.4351	-219.134	406.438	-49.0026	201.653	-218.524	-129.771	2.53661	-28.521	76.3101	428.459	478.505	-323.411	184.509	532.482	383.259	566.377	237.541	758.297	-64.8919	-58.8267	-308.72	-27.6472	231.359	-184.71	-192.048	170.707	12.7369	14.0475	-151.207	-279.359	12.1578	244.922	50.0137
	356.38	189.632	566.286	138.825	257.874	94.0822	276.344	706.182	126.633	320.964	-174.452	131.125	-142.45	-65.461	-94.7203	338.562	-99.3531	-116.452	-22.9434	-169.819	93.9417	-256.592	-60.1272	-27.6066	296.273	782.01	-54.6866	91.8846	168.325	149.489	564.789	30.318	144.521	221.875	77.778	388.202	539.832	-83.3924	-191.743	161.35	-350.872	103.319	-233.712	336.419	61.8682	276.589	-66.9035	-254.103	193.567
	-38.0422	451.199	699.568	67.383	173.265	367.078	223.646	-174.098	251.534	436.691	-172.197	-242.206	-293.135	-44.8575	-62.2912	82.5732	270.93	42.2806	469.376	64.7433	-10.9654	24.2678	-56.8051	-72.3796	227.788	318.675	119.407	-17.8635	106.545	62.2595	115.749	247.996	153.695	553.634	-115.669	-124.965	-440.357	-19.5094	482.929	9.95644	34.6204	100.363	-182.63	220.235	238.369	-367.361	-92.0178	2.09988	323.863
	159.032	600.879	328.767	137.209	56.7155	90.2724	535.655	199.66	259.763	441.751	284.219	-133.001	-300.633	-163.663	-139.128	-128.887	-292.008	-223.37	420.61	-70.9776	230.15	-213.526	-87.4664	-45.0099	132.543	614.713	432.787	317.735	-23.3852	520.382	33.5792	516.786	221.174	463.817	386.861	-162.697	-360.015	259.339	163.91	93.2542	225.385	-322.252	152.725	14.1084	60.1614	190.274	-65.2576	-65.6133	197.012
	104.658	60.4339	708.986	8.40708	6.94411	304.445	160.586	410.083	256.35	524.622	161.421	-300.145	-266.162	-24.254	-25.3512	-83.0471	-164.729	-130.776	222.713	99.0011	-429.496	322.957	30.3635	-103.468	206.758	-85.348	560.461	-121.643	21.083	167.654	31.3238	866.191	224.862	502.342	36.4796	-208.476	-21.9172	224.349	-180.619	-163.558	-31.0607	-471.536	-240.387	-440.448	-195.127	615.571	-13.1089	-46.3814	187.411
	157.051	617.916	-67.0272	273.844	270.583	142.573	350.406	578.843	231.205	444.402	56.5445	252.339	447.919	-125.869	-81.9193	-78.2314	-64.9428	-207.43	-21.0538	-195.178	9.7905	-97.5853	-164.943	-105.754	337.785	653.573	266.74	321.845	-191.962	485.667	8.19059	468.843	91.6408	397.801	27.2751	403.167	91.6153	-149.348	-183.971	-92.0787	-283.636	-142.673	450.805	-497.23	127.306	-241.18	-166.964	-174.665	154.311
	219.318	-84.2781	207.706	318.374	151.168	157.386	249.004	345.012	241.537	423.159	-265.217	256.27	282.695	-53.4829	-14.0132	0.281201	308.968	22.4086	-136.232	-22.8215	-156.683	574.466	-16.7868	-22.6386	119.376	237.48	591.58	-187.263	185.118	193.561	222.485	626.386	202.918	572.412	531.877	98.412	-121.247	-91.3168	-124.051	-27.5626	-207.409	5.87921	-154.499	271.56	-329.994	72.4443	-28.4701	63.3412
	106.822	211.15	535.99	313.192	62.1102	36.112	-68.1854	322.183	185.03	319.288	-112.489	-98.9568	-247.479	321.098	17.3187	-71.0995	44.1398	-29.6792	191.534	310.796	-17.7621	171.997	19.1169	-149.795	-250.567	518.248	660.736	173.049	248.331	128.306	291.458	455.768	143.332	455.405	-203.271	-307.592	100.027	-31.9751	-146.391	170.981	-34.261	182.502	-212.743	-32.1885	-226.946	95.8518	-173.761	-107.186
	-243.376	113.649	137.24	59.3367	65.5238	129.315	367.779	247.42	218.739	395.819	358.587	368.248	252.095	-115.842	-45.6804	444.445	-88.7161	-124.62	-87.314	58.739	-97.0367	24.3592	-38.2741	-138.64	-17.2235	-275.656	891.946	431.933	38.852	126.813	-50.6634	344.826	116.115	658.968	62.349	-188.391	182.289	-47.2448	-187.385	403.685	189.543	-282.6	282.716	7.28122	-305.124	-233.682	-158.888	143.734
	583.415	370.675	463.268	175.003	71.2538	99.4769	3.86578	432.82	293.777	431.662	-294.537	-173.995	-275.793	-31.4165	-2.76665	4.33484	-224.224	-246.534	142.768	145.085	37.4955	-54.8544	-137.207	-43.0592	100.637	934.981	-216.406	0.327132	159.577	44.5819	107.124	347.142	115.018	392.708	50.4014	35.0167	611.335	-121.612	-66.7206	-213.993	-50.506	133.242	-201.039	-132.127	455.681	115.663	-108.903	-155.779
	204.902	678.843	-14.2994	11.8512	150.285	186.066	388.687	360.586	263.756	546.505	-215.568	-99.475	-46.4728	-77.8962	-60.1577	-5.69259	-25.9608	-62.7484	242.342	-162.352	-382.895	13.2346	-102.523	-169.941	-197.382	49.3671	541.991	-309.213	16.5417	7.67245	276.706	148.453	-162.367	468.233	-167.764	-147.55	-270.835	-93.5112	-64.9529	-258.888	521.637	-305.581	-283.91	458.394	-27.9215	23.0081	-186.836	543.977
		22.5796	153.058	242.299	101.824	322.641	92.223	434.009	192.375	475.856		-1.97421	8.29705	-20.2308	81.1102	164.682	265.231	-59.4872	243.622	31.6131	352.826	-44.9184	490.315	36.9773	76.8941	70.3363	372.592	103.314	-162.672	69.0562	232.695	395.298	141.229	345.283	139.246	-471.018	134.559	-110.884	-135.998	-212.438	-165.319	-388.604	-156.206	-194.09	-206.708	-443.831	-189.458	-132.493
		389.388	-16.3415	16.0572	191.613	126.389	527.243	496.124	259.733	456.502		-44.4308	-133.062	-30.8983	3.45097	-75.275	-0.11502	-25.3207	151.668	315.063	-271.587	-44.9184	-129.71	-79.2677		317.852	-161.666	87.0995	306.575	225.289	728.733	263.052	-7.78015	679.937		537.12	-423.807	-187.476	610.39	189.482	-143.74	162.244	201.521	5.66586	325.325	370.128	-256.449	214.505
		532.79	168.48	339.16	38.7027	202.007	-103.175	181.616	178.538	430.352		279.434	306.712	-60.0358	-53.2086	62.5488	122.957	-236.933	158.129	14.4232	-35.4701	-20.9623	-68.5088	-23.6444		142.266	723.369	335.042	146.167	477.163	253.146	498.803	193.134	331.598		69.6098	-619.936	864.581	-136.303	311.548	-182.6	450.469	379.485	-121.826	-524.264	266.785	-109.878	-190.89
		218.648	472.991	284.36	275.246	305.938	445.743	87.6512	242.147	377.197		-190.24	105.889	-30.624	-65.0647	-71.2519	489.888	34.3257	-124.833	-181.005	83.7314	-131.538	-52.2638	-3.52861		392.464	301.033	332.299	23.8565	24.8014	-148.164	455.554	431.781	413.189		-389	711.396	-171.262	-29.3235	64.977	-128.318	-501.649	-136.273	-56.9675	69.0916	-661.539	-9.96962	-186.806
		-242.888	563.482	295.271	162.689	116.149	184.177	667.627	136.021	463.695		322.287	73.9782	262.793	-40.2247	54.0758	593.942	-128.277	-50.1303	-18.9507	125.792	101.074	-187.558	-187.009		389.233	281.979	305.6	389.995	48.6051	95.542	708.983	245.1	389.873		670.829	528.738	-31.4165	-30.4207	230.841	-16.6953	188.11	-115.608	351.871	-115.578	384.91	-36.7297	-91.8044
		439.587	504.171	356.319	309.078	236.325	350.894	447.328	326.999	383.811		331.156	-31.5993	-199.109	-21.9986	59.0743	-195.391	95.9228	157.733	-17.3354	-374.33	-81.7974	-45.8633	16.8615		122.394	-142.008	278.291	-1.31871	303.832	346.685	630.867	141.504	403.741		-434.17	112.706	-124.112	48.6101	-153.889	-182.881	-414.054	15.6628	315.084	117.613	19.7774	-61.844	-171.932
		487.346	598.928	197.587	-42.7663	233.887	162.476	463.482	164.274	386.158		19.3607	-241.779	511.467	27.9557	-139.067	19.0864	483.579	-181.432	-126.54	296.197	-79.4506	-44.2174			506.423	-186.628	75.731	232.756	335.987	211.604	212	-40.0264	842.936		-151.573	26.696	-117.163	-8.81143	-169.037	-138.924	38.5522	454.828	-186.379	213.926	-324.569	-166.751	105.483
		434.558	663.847	314.929	73.4177	122.641	402.464	455.131	176.313	466.316		-267.29	310.492	254.838	-54.8849	212.076	-41.2305	-258.42	278.916	109.577	-45.0708	254.198	-103.772			210.019	-201.684	-15.4607	-24.8786	374.512	274.238	636.17	134.524	330.775		-149.866	-402.899	-108.354	32.7613	-348.586	-81.5941	30.2315	309.841	103.075	-502.441	61.3501	-230.665	-187.08
		410.541	354.887	229.559	70.7052	517.947	365.036	96.9472	55.7097	341.629		-126.266	135.088	-15.1104	-55.525	-176.921	-119.682	323.14	-53.2695	89.3394	211.954	278.611	223.262			-331.462	841.473	-20.9773	224.588	60.5832	549.367	64.6063	256.438	532.756		-117.376	-422.07	-146.696	118.65	-130.207	-196.285	-60.2287	-112.835	-182.234	-174.554	-480.497	-50.4146	33.8585
		21.5433	376.313	451.626	237.636	422.183	225.993	448.822	227.06	363.573		81.9331	-104.504	-106.089	100.159	-40.4076	191.229	40.6652	-274.848	-100.389	-138.427	-60.5844	-172.349			825.198	568.297	19.4067	173.537	262.412	-298.698	-96.3507	237.48	356.926		748.244	388.293	-92.7493	-167.544	-284.49	-114.348	134.895	168.634	-292.048	404.264	-40.692	-72.0239	-90.7377
		187.285	285.304	233.064	27.0904	245.804	270.797	391.37	95.7585	466.834		-123.888	-157.445	418.843	-19.1031	-182.681	-188.411	-132.849	26.1879	-80.0906	268.004	-107.491	-148.088			254.152	386.155	292.098	127.666	143.332	-158.07	-149.2	245.984	466.069		-406.556	-133.062	160.466	2.9228	140.716	253.426	-110.488	139.527	-528.897	-79.1254	-128.074	10.9386	-92.5969
		62.6284	135.99	205.573	299.934	53.2105	-207.35	528.797	193.198	368.876		-197.707	-140.926	-41.6268	141.397	104.701	136.947	240.086	-51.8371	43.1949	198.788	-108.74	-89.7523			890.696	329.526	347.813	421.784	6.94097	43.058	-301.441	569.94	340.284		702.222	102.039	-203.752	-135.693	-3.59961	-74.3707	330.049	-63.9471	-302.814	-345.843	-222.649	530.597	-64.4652
		68.3278	310.419	290.76	131.876	167.749	237.087	322.092	276.374	442.269		97.3857	-52.5076	-183.443	442.982	18.3854	-274.605	-63.8151	-7.85656	-234.16	87.7241	-28.9172	-10.051			181.309	749.398	164.759	52.5368	76.371	389.568	274.999	727.179	270.306		108.653	-286.196	492.895	43.8554	26.8179	-276.779	-495.462	5.87921	-336.455	-30.9388	-13.2308	796.522	281.344
		280.641	299.446	145.012	87.3159	432.058	207.34	235.35	202.129	360.221		-174.97	-209.807	-114.806	-36.994	75.5631	-337.451	-127.18	-180.456	-216.817	-263.785	-40.7429	-123.187			-156.15	864.18	114.469	93.1647	188.562	-567.457	-159.228	155.006	315.444		-212.896	199.753	300.85	-72.3287	-158.712	55.3154	94.4193	-79.8873	-471.536	206.336	-364.221	-180.497	-15.151
		375.947	658.758	191.644	84.0243	155.222	414.107	142.147	264.274	433.46		43.7436	-20.3832	610.339	36.9164	1.31747	-304.961	-159.518	284.036	335.545	-229.313	-77.5304	-144.217			181.248	373.658	-142.312	72.6526	-110.432	985.332	1131.57	42.9361	559.882		-199.515	351.14	-131.67	13.2855	-269.494	27.0923	-78.6987	-176.291	82.1669	-284.276	169.762	-133.469	-92.414
		206.304	461.196	100.696	64.4571	242.147	-13.1412	327.182	181.495	465.524		-113.983	87.846	-146.595	-14.5923	330.699	-187.741	86.1696	13.2041	-140.712	108.846	-73.2025	-129.374			51.4091	40.2845	56.6209	-87.6948	382.924	-24.1471	-34.2965	376.676	580.242		-188.909	-92.5969	-77.6929	-176.535	-183.362	-212.469	-314.907	434.773	-397.199	141.996	-211.554	38.3693	53.8829
		67.6878	675.887	314.655	140.989	322.214	707.858	25.1398	165.128	296.185		37.8612	-74.9093	-10.7825	-21.6024	387.175	-191.185	-171.861	-61.4987	-39.158	-310.447	-108.771	-112.428			126.722	-78.4293	528.55	171.891	173.262	747.721	32.9087	58.3582	470.55		277.991	405.453	373.542	349.067	14.6366	-49.866	-241.545	88.5369	-126.55	-619.875	195.161	-184.154	-38.8937
		276.648	341.019	14.6552	-13.9946	312.491	35.1672	456.685	251.565	447.755		185.377	79.9825	-7.12508	138.227	174.222	140.543	-281.218	242.799	-58.268	217.623	-77.3476	-98.2254			354.67	652.445	363.692	113.616	-150.084	-97.387	191.946	234.555	410.598		-86.8974	-100.613	-135.206	259.156	-15.6691	253.913	-22.1815	-159.711	-731.853	-541.637	120.898	88.476	-23.5326
		488.413	327.395	73.753	165.981	82.287	430.9	23.5549	-23.0772			295.527	-245.437	-63.9675	-12.7331	-156.653	222.988	238.837	-154.55	-250.831	235.484	58.9523	8.32753			357.413	373.201	347.538	94.1095	211.726	656.987	395.054	521.266	440.193		-219.906	402.923	-183.443	-142.368	-160.107	-233.895	-294.487	282.441	45.8365	506.946	-369.647	236.327	-104.697
		0.939843	264.884	258.057	-88.7584	112.004	-379.645	16.3924	472.9			123.872	227.255	-64.1809	318.203	75.6546	-14.5618	103.542	156.179	157.428	-123.888	-6.78981	-88.0455			261.929	997.523	64.2711	-109.609	307.886	415.963	338.761	384.57	408.038		307.274	-12.7432	-121.49	3.65428	-105.916	-55.8093	-19.5094	167.172	-83.24	-378.577	357.54	180.948	-29.2016
		453.454	878.386	217.185	289.541	93.8688	390.364	364.548	562.628			-76.098	-73.3549	300.342	107.23	-91.8249	-127.546	42.1282	-103.254	234.905	-95.3909	-81.2183	-92.7087			183.963	4.16743	315.384	446.594	61.5585	123.399	808.526	143.789	575.518		188.019	265.099	967.324	-95.7361	75.6445	-16.7968	849.768	-223.776	122.978	-360.594	-121.277	-42.795	77.839
		404.719	131.296	205.176	261.318	490.577	591.034	264.488	123.494			-74.3607	-49.5816	-96.1833	10.8572	396.502	157.428	-33.3671	221.22	-69.8803	34.0514	-141.749	-43.3031			314.347	560.675	61.7109	116.42	283.808	361.619	-242.983	102.186	364.606		50.2254	-324.112	-174.828	276.132	-148.616	116.638	-42.3988	172.109	-146.178	-236.242	-63.7337	-167.117	-139.839
		-80.2244	597.892	57.7518	17.3678	120.294	393.686	263.086	509.565			-85.4549	-324.864	6.13308	-83.9309	-114.989	228.809	20.8847	-245.772	203.512	298.544	189.278	-93.6231			40.0406	614.652	165.856	-56.1496	-42.099	107.703	-58.9231	85.5146	656.072		-77.0833	-334.566	-1.06989	151.018	164.855	288.537	-488.574	55.864	-349.714	164.154	87.4092	-52.8834	157.662
		259.154	294.753	86.2797	357.264	167.749	245.347	279.635	563.421			-164.425	-76.8294	-106.333	-128.521	-311.727	-56.927	-68.8136	-168.021	-217.488	-317.793	-64.1809	-137.543			283.229	731.385	269.33	184.692	221.754	84.7526	775.883	149.641	366.313		-295.005	366.745	-43.8922	-197.565	253.7	84.8186	389.055	53.4866	-486.715	292.834	371.469	-171.079	-146.696
		217.063	612.125	50.4979	401.793	369.334	389.724	239.769	568.663			-361.529	-227.028	-11.1787	-71.008	-25.0769	-86.8264	301.104	147.431	-413.739	-153.666	-41.4744	21.5247			5.11226	118.797	73.3232	130.166	142.144	426.569	965.521	155.92	351.988		126.391	425.843	-129.628	731.42	-316.858	-147.732	77.5952	13.6817	345.684	-144.258	767.933	-131.853	-172.938
		269.151	94.3565	189.51	88.9618	-74.8907	647.907	312.979	424.164			-54.1534	124.694	7.16934	80.1349	-34.2205	-83.4433	149.138	378.032	295.527	431.247	-41.322	-138.64			350.464	686.856	-63.7997	216.298	-39.6302	-167.884	162.93	224.192	456.651		72.6576	-344.807	-183.484	6.97644	-193.42	-0.399362	637.333	-343.648	-546.27	42.5449	-581.472	-58.4305	-159.558
		345.652	803.043	59.8548	317.52	478.294	682.135	304.11	554.795			320.976	391.93	-112.245	38.6232	-50.1912	-101.669	-55.525	-275.58	68.9493	-127.729	250.388	-169.484			527.148	-220.855	-11.3461	-35.7289	-67.3656	312.427	594.506	158.937	546.715		393.444	-130.451	227.976	-19.5703	119.838	-85.7901	-336.151	-190.921	-448.037	-523.014	729.104	-105.124	126.605
		187.621	67.0782	107.919	113.832	-89.0632	327.517	274.363	579.026			275.136	-366.832	-174.909	-72.0748	295.709		79.3425	-324.376	391.839	6.92552	-85.5158	-203.468			207.825	995.451	-235.729	-50.0843	-4.85421	-104.458	226.051	142.387	198.62		352.511	-532.737	-181.594	-165.258	-219.662	-130.39	-404.118	-212.225	-126.428	-60.442	273.267	-117.985	-231.762
		548.151	596.825	125.262	477.624	490.059	522.671	274.728	498.41			-76.098	194.887	-221.724	-45.5585	214.606		-120.932	-256.378	411.406	22.561	12.7164	-103.254			140.62	171.982	50.3729	-14.9731	-67.0913	235.377	301.059	129.343	419.193		-274.34	513.712	327.153	-106.343	-73.8526	77.6256	-354.194	-154.346	-267.818	14.6265	-531.548	-43.2217	-91.713
		-238.103	471.376	123.22	217.855	134.893	116.057	349.919	627.09			6.65121	156.118	13.2041	-74.8179	235.972		349.717	151.912	93.1188	187.023	-30.3497	664.103			19.1629	632.211	228.794	354.305	269.422	-69.2248	557.718	306.575	504.747		-286.318	-214.968	-34.8401	-25.0565	304.569	-133.773	236.266	-307.684	33.9194	-65.0443	-287.507	96.0042	-27.129
		77.258	350.955	48.9435	169.273	432.942	79.0563	329.742	433.034			119.3	168.919	83.7314	18.5378	-82.2546		-14.0742	-89.1123	59.501	-3.01048	170.29	-147.601			2.97876	-94.6744	125.472	15.1702	203.131	267.471	1097.92	255.31	388.044		-382.295	-271.536	-129.872	244.587	-18.7779	-10.2744	-286.623	86.5863	-421.094	-78.272	377.168	-119.113	-34.0476
		422.336	375.521	216.24	425.902	-3.87576	143.366	250.589	452.144			203.939	244.384	-54.0315	-99.3835	-172.288		222.317	18.0807	175.959	-365.613	9.60763	-157.201			562.016	400.175	-114.76	259.974	31.1409	-131.279	297.401	180.668	484.143		82.7765	-517.559	216.973	-58.5219	-228.44	36.1444	-11.8492	-108.629	21.9109	366.349	-357.242	-97.8392	0.240686
		590.364	712.674	46.2614	373.509	-113.05	294.631	238.306	465.097			72.2714	212.32	-175.641	312.046	-139.31		-106.546	-98.8044	-179.481	-50.0388	-96.2138	-4.1077			38.4862	-168.615	141.415	53.9998	496.426	695.268	-82.1477	378.809	493.713		-405.703	-540.479	-185.617	23.4348	-83.0471	53.6321	-163.49	481.1	-13.4746	-141.82	-231.945	119.655	-67.7264
		411.333	-58.3713	182.897	296.399	359.032	583.201	192.01	567.2			175.776	128.931	-131.386	-224.772	-69.3317		-381.127	-198.926	341.214	-79.1763	-173.263	-52.7514			539.099	330.867	21.2081	485.24	45.4963	180.028	-64.2264	55.4323	321.784		465.709	-544.928	-152.518	-41.3625	-78.2314		313.255	-177.144	-160.473	44.3736	-149.195	-63.6118	-114.237
		561.501	249.096	203.896	270.37	171.223	687.712	200.97	492.619			-59.3957	-44.827	-138.061	-65.4305	72.6372		7.53509	148.437	415.033	231.674	31.0035	-123.462			157.261	292.738	244.158	101.089	309.379	117.669	742.662	145.923	370.153		418.68	-128.592	23.5872	124.044	0.281201		87.8359	148.031	-544.441	445.501	4.29433	-190.463	-66.873
		319.776	543.915	327.365	298.075	-112.318	426.176	240.745	431.632			-211.941	251.089	388.791	348.773	-113.556		104.304	-189.691	66.1453	-444.339	-60.9806	-107.491			115.201	201.455	19.8943	360.614	374.695	-149.109	429.861	352.689	356.255		399.083	296.096	-130.238	-120.393	-58.2476		584.148	138.583	-566.202	-73.7307	-439.351	283.904	-137.095
		273.936	367.322	131.357	259.428	159.916	452.631	206.274	418.008			-53.9401	198.727	-118.067	-50.6789	-193.105		-174.665	-12.2455	-97.5853	339.995	-58.7557	-57.5975			184.326	575.853	413.159	28.916	7.91628	520.077	858.48	304.747	387.526		-288.574	-523.106	36.693	-174.493	589.086		147.787	-199.912	-155.687	404.63	315.023	17.0648	-64.8614
		-53.7691	428.614	229.011	276.557	134.161	407.462	247.298	424.622			176.935	199.001	-82.9861	-111.392	-84.6015		-120.566	-225.534	-305.174	-135.074	-123.736	-139.554			320.565	915.353	239.187	64.6673	0.814789	157.535	349.824	156.286	329.617		-239.29	286.647	-174.035	256.382	-51.5118		-172.329	-155.962	34.529	-430.177	84.2699	-46.7572	-165.806
		128.34	328.005	264.518	331.54	431.357	614.838	127.944	438.764			-252.934	224.938	177.758	2.96331	250.296		84.5238	68.7055	19.6351	-279.359	45.2065	-188.716			252.842	-12.6262	346.441	-3.51316	467.928	171.281	-60.5994	282.741	380.79		64.5808	173.602	67.141	-369.677	-6.37315		-357.425	370.006	134.986	328.677	46.0194	-115.334	-102.716
		559.367	-147.521	273.418	51.4123	166.804	645.103	236.051	543.305			-245.04	188.73	-46.5643	-97.1586	-45.7718		57.7332	-57.1708	80.8054	257.428	-91.3372	-81.1269			593.469	546.319	334.006	319.711	300.937	130.745	387.16	-15.4912	264.85		276.163	338.247	319.96	-177.967	101.003		353.243	447.848	-309.726	-308.019	-619.57	-288.482	-207.989
		286.219	323.829	160.495	151.778	461.348	406.975	312.857	478.416			338.471	-125.443	-78.201	-53.7877	-32.1784		-129.344	281.994	297.66	-62.9008	0.189765				554.152	1089.72	68.7514	105.234	308.465	-577.606	342.875	32.7867	327.27		427.306	690.305	-241.789	163.514	-274.066		155.315	342.118	-277.266	410.603	-78.6072	-189.671	-202.502
		556.289	135.96	168.694	416.85	86.4625	633.887	234.801	496.52			-118.036	-106.028	-73.3244	1.46986	-128.247		275.655	-289.143	-88.9904	39.7814	-136.263				787.343	672.714	620.534	200.967	-156.18	1.82058	694.262	7.67245	682.223		471.682	674.303	231.573	-262.88	266.47		304.63	-251.481	-330.329	-252.213	49.8292	-131.945	224.959
		277.258	113.802	154.003	189.785	144.433	399.782	244.89	550.224			298.452	-6.88125	-31.2336	39.2327			-114.409	370.412	87.8155	238.776	10.2782				-42.2818	191.793	161.985	6.81906	284.692	-0.952965	732.269	190.056	309.44		40.6247	610.481	-125.818	104.051	-44.1055		-435.206	89.9389	-76.0166	536.083	74.5778	-77.3881	-190.616
		269.181	91.1562		399.568	216.88	383.445	58.9405	461.592			-116.787	9.3638	-55.0373	-68.6612				198.209	-163.785	-302.492	-90.0571				-38.0758	490.3	431.842	-19.5449	615.048	366.892	113.86	473.476	443.088		-222.557	-286.562	-153.188	-31.6398	88.2931		-147.732	443.154	-227.434	-535.45	-149.653	234.004	27.0923
		372.93	488.809		-12.4097	55.0087	346.871	120.202	418.983			370.991	-79.6639	-34.4643	123.933				111.802	-131.874	-238.274	-79.8163				848.757	-112.961	218.98	214.378	172.927	-274.711	527.697	118.98	309.775		174.121	423.069	499.784	-258.796	21.728		145.928	-104.666	-239.747	319.625	24.0139	-133.773	-103.295
		452.936			330.595	293.32	620.233	148.761	565.006			-142.846	-195.391	-15.5981	37.3126				-335.348	-181.554	-188.625					21.144	403.192	145.588	-192.206	154.396	611.452	199.26	271.098	473.719		-44.2579	297.985	-118.686	-261.082	-239.29		-344.234	73.4806	214.413	103.167	114.688	55.9554	-150.506
		452.418			342.634	230.413	156.929	250.772	428.431			-55.525		-36.994	-94.446				-403.071	-163.693	-228.369					670.428	204.106	97.0964	27.3616	-3.1779	4.31982	358.358	182.162	419.62		-154.834	257.144	228.129	-84.5201	38.5217		-410.975	-27.4643	-74.4926	59.3385	180.399	-167.025	-67.8178
					357.996				366.347			-177.012			28.1386				247.919	-62.8093	-96.2138					509.349	-353.193	16.8515	-112.931	221.571	473.963	363.692	126.539	196.487		13.7731	336.114	-115.7	-8.38473	145.708		-530.725	189.787	182.594	-209.573	397.863	-102.167	-304.697
					324.225				365.585			431.766			-33.8852				-132.117	201.165	164.073					-182.173			298.224	-82.7523	-122.588	-296.838	193.53	354.305		-144.692	-283.453	218.223	-60.9366			320.417	-101.564	-131.007	-41.332	-96.2238	-22.9535	-65.5929
Mean	271.386										-7.79473														244.547										-11.9407														281.652
SEM	6.31291										5.07066														8.79873										7.19127														6.61589
[truncated: 365 more columns]

## Sheet: Figure3B
	Mean relative power
	CON																		NWT
	Unimodal									Bimodal									Unimodal									Bimodal
	Supragranular			Granular			Infragranular			Supragranular			Granular			Infragranular			Supragranular			Granular			Infragranular			Supragranular			Granular			Infragranular
	150-230 ms	440-550 ms	850-900 ms	150-230 ms	440-550 ms	850-900 ms	150-230 ms	440-550 ms	850-900 ms	150-230 ms	440-550 ms	850-900 ms	150-230 ms	440-550 ms	850-900 ms	150-230 ms	440-550 ms	850-900 ms	150-230 ms	440-550 ms	850-900 ms	150-230 ms	440-550 ms	850-900 ms	150-230 ms	440-550 ms	850-900 ms	150-230 ms	440-550 ms	850-900 ms	150-230 ms	440-550 ms	850-900 ms	150-230 ms	440-550 ms	850-900 ms
	1.41434	1.15075	0.919883	1.2922	1.2721	0.753386	1.33616	1.23963	0.896075	1.41044	1.14252	1.10052	1.40183	1.24536	0.844723	1.38948	1.02177	1.04193	1.03357	1.2042	1.26177	0.614266	0.83826	1.19101	0.703131	0.813935	1.01327	1.07707	1.41438	1.04926	0.411455	0.686867	0.751176	0.636278	0.817997	0.643074
	5.11215	1.69182	1.0987	1.94958	1.7472	1.26252	2.23233	1.52913	1.23504	1.53368	1.20594	1.67466	1.17923	1.20434	1.4878	1.03321	0.947634	1.37641	0.950408	0.817906	4.7848	0.637934	0.727707	1.62725	0.801672	0.963404	0.913937	2.1315	0.791893	1.07784	1.65189	0.539445	0.901954	1.13769	0.684734	0.654822
	9.54162	1.14104	0.875022	0.953868	0.971401	0.920885	0.895316	0.877843	0.943431	0.68579	2.95928	0.905339	1.22815	1.29808	1.02437	1.1346	1.04664	1.23483	1.12163	1.55628	5.26256	0.427115	0.605522	0.582154	0.540841	0.722452	0.448078	3.46384	1.22403	0.8145	0.361942	0.699423	0.984185	0.5091	0.856826	0.629039
	0.713069	1.5543	1.0064	1.57145	1.44071	1.09287	2.13028	1.28334	0.956077	1.40674	2.18511	3.06306	0.406617	2.42854	1.31116	0.591863	2.43047	1.21599	1.13838	25.4674	0.843689	6.68276	4.97252	1.26815	11.0979	7.50791	0.841312	1.00016	0.936146	0.787409	0.551605	0.785031	1.2154	0.753412	0.936147	0.798367
	2.01038	1.43329	3.15379	1.5092	1.28467	1.02908	2.83342	1.01602	0.97759	0.761452	2.25038	1.10145	0.646684	2.31986	1.07367	0.886621	2.37635	1.21089	1.03101	1.99197	0.353335	5.51787	2.69731	1.04705	3.28913	1.68108	1.07313	1.8735	0.996606	0.9069	0.80509	1.13882	1.134	0.903202	0.951229	0.89245
	2.11044	1.53459	0.686619	0.921827	3.21992	1.54052	1.07105	2.21891	1.26978	0.823172	2.0689	1.20599	1.26565	2.85541	2.68606	1.18032	1.57185	1.64636	1.63054	1.83609	2.91804	1.42353	3.87853	0.725225	1.98291	4.5426	0.580211	1.62687	1.29479	1.74777	0.594589	0.672779	1.08472	0.675112	0.707653	1.00307
	0.719145	1.26993	1.33008	3.73158	1.6361	3.22336	3.4715	1.50027	2.34497	0.673327	1.30245	1.22694	0.854106	4.01902	1.51789	0.982204	3.74098	1.2755	1.45306	6.65792	1.62214	1.03478	1.65899	0.805732	1.48837	1.94296	0.515695	1.33989	0.807158	0.918187	1.06019	1.57804	2.07722	1.57853	1.71796	1.46251
				1.991	1.48293	0.782593	1.4874	1.04496	0.943432				1.03361	1.76921	1.19123	0.769628	1.04931	0.94702	0.720427	1.04348	1.05147	9.27419	6.85876	1.30819	6.82218	4.94231	1.61444	1.5474	1.80683	1.65491	0.689789	0.949624	1.14125	0.735717	0.93952	1.16754
				2.6574	1.12669	1.35678	2.3016	1.17703	0.826594				0.782023	3.75778	1.12516	1.2257	1.50213	1.2075	0.448159	2.06306	1.71069	1.32312	1.10402	0.944656	1.13493	0.969852	1.10437	2.27292	0.623336	1.58663	1.68222	1.41384	0.761612	1.32781	1.17282	0.751254
				2.50653	1.35376	1.26728	2.67996	1.21146	1.26038				1.6343	1.67004	1.06907	1.14069	4.49945	1.17767	0.455775	1.46713	1.2143	4.02246	3.6035	1.95965	3.37626	3.32113	1.43452	0.577957	1.28686	1.66496	1.05056	1.25852	1.8727	1.26647	1.34637	1.54583
				3.4021	1.36892	0.910799	1.81951	1.14659	1.32882				0.687567	1.65398	1.45669	1.31348	1.24187	1.07534	0.189952	7.77321	2.59563	3.87024	4.99338	0.617655	3.9379	5.03584	0.594117	0.222447	0.596264	1.60029	1.3168	1.45467	1.16763	1.0417	1.24721	0.834838
							1.98999	1.32173	0.91102							0.72146	1.32535	1.67993	0.527788	0.811805	1.52092	1.57048	1.83439	0.946096	2.10129	1.79796	0.898915	1.28541	0.505454	1.57288	0.577326	0.891703	0.698836	0.82834	1.18236	0.990873
																			1.02495	4.80246	3.81724	1.34829	1.20402	1.02957	1.32286	1.18797	0.887142	0.673243	0.391551	1.56883	0.83252	1.33953	1.43655	0.945255	1.20166	1.13396
																			0.632545	0.964395	1.59936	2.00864	2.79415	1.17456	2.06702	2.84963	0.918325	1.31491	1.01139	1.1564	0.66881	1.51232	1.06584	0.686375	1.16839	0.931508
																						1.27836	0.850396	1.05837	1.77614	0.993111	0.757519				0.266898	0.366325	1.38432	0.455258	0.455966	0.819769
																						5.01974	6.3853	2.15082	5.44571	6.61476	1.10724				0.667082	0.644877	1.08471	0.946112	0.784377	0.81101
																						3.18843	1.36605	1.51892	2.43747	1.38743	1.04851				6.25706	1.36076	1.64534	3.07755	1.71768	1.22429
																						3.69481	1.91154	0.755722	6.15081	2.86299	0.795586				0.505885	0.732336	1.3867	0.675129	0.852018	1.4114
Mean	2.04602	1.38233	1.14394	1.85303	1.46191	1.17682	1.88331	1.26194	1.10891	0.982023	1.76813	1.35369	0.942968	2.02213	1.28238	1.00087	1.64815	1.24083	0.777133	2.25469	1.7415	2.08581	2.0417	1.07877	2.28203	2.12841	0.873296	1.22282	0.90069	1.24323	0.804721	0.927319	1.15985	0.904946	0.990051	0.947224
SEM	1.21416	0.080801	0.318679	0.283107	0.180463	0.207551	0.218438	0.0996856	0.119082	0.146379	0.256456	0.280292	0.111262	0.297143	0.148849	0.0713227	0.335003	0.0635713	0.108498	1.74356	0.400273	0.575576	0.470337	0.102896	0.641988	0.496553	0.070529	0.218462	0.105857	0.0969229	0.317692	0.0899065	0.0881347	0.140065	0.07934	0.0669387

## Sheet: Figure3C
	Phase reset - Mean resultant length
	CON												NWT
	Supragranular				Granular				Infragranular				Supragranular				Granular				Infragranular
	4-8 Hz	8-12 Hz	12-30 Hz	30-100 Hz	4-8 Hz	8-12 Hz	12-30 Hz	30-100 Hz	4-8 Hz	8-12 Hz	12-30 Hz	30-100 Hz	4-8 Hz	8-12 Hz	12-30 Hz	30-100 Hz	4-8 Hz	8-12 Hz	12-30 Hz	30-100 Hz	4-8 Hz	8-12 Hz	12-30 Hz	30-100 Hz
	-0.0168263	0.0135785	0.0410036	0.000841353	-0.0141437	-0.0267407	-0.000958469	0.00471225	0.000163524	-0.0112924	-0.00733672	0.00131804	-0.0169456	0.0414931	-0.0146508	0.00888057	-0.0153575	-0.00951828	-0.00540632	-0.0016991	0.00978541	-0.0335905	-0.0143819	-0.0183992
	-0.0117898	0.00808273	0.0370287	-0.0151982	-0.011784	-0.0242606	0.00116928	0.0104227	0.00236055	-0.0139854	-0.00328164	-0.00916469	-0.0192027	0.0340251	-0.0179787	0.00616168	-0.00770689	-0.0105708	-0.0160651	0.00869984	0.00339038	-0.0352901	-0.013918	-0.00448311
	-0.0114628	0.0072733	0.0384101	-0.0188287	-0.0114233	-0.0233975	-0.00119569	0.00942811	0.000777635	-0.0148106	-0.00260859	-0.0133118	-0.0192179	0.0332247	-0.0153723	0.00314441	-0.00794822	-0.0110505	-0.0183904	-0.00244111	0.00295554	-0.0343569	-0.0116569	-0.00161521
	-0.00990284	0.00490731	0.0332125	-0.0236614	-0.010504	-0.0226335	-0.00386493	0.00686053	0.00193681	-0.0157387	-0.00379661	-0.0221278	-0.0203754	0.0304777	-0.0166412	0.00241621	-0.00430677	-0.011637	-0.0213771	-0.00361627	0.000121064	-0.0334179	-0.0110954	0.00502731
	-0.00965808	0.0033173	0.0327888	-0.0156278	-0.0101918	-0.0218488	-0.00659235	0.00254372	0.000953059	-0.0165326	-0.00414834	-0.0227253	-0.0204891	0.0295595	-0.01556	-0.00561543	-0.00442388	-0.012114	-0.0216079	-0.00835879	-0.00026473	-0.0324809	-0.0113027	0.00754651
	-0.00904037	0.00183727	0.0275719	-0.00649348	-0.00983612	-0.0215123	-0.00598347	-0.000910805	0.0018411	-0.0170944	-0.0035771	-0.0209312	-0.0210632	0.0280086	-0.0173706	-0.00768904	-0.00202006	-0.0124035	-0.0225347	-0.00595347	-0.00196665	-0.0317189	-0.0132467	0.0126064
	-0.00893238	0.00121959	0.0275542	-0.0051733	-0.00952973	-0.0208236	-0.00803325	-0.00429793	0.00122142	-0.0178664	-0.00440466	-0.0168493	-0.0211449	0.0270052	-0.0167733	-0.0122327	-0.0021267	-0.0127194	-0.0236648	-0.0047043	-0.00229228	-0.0309488	-0.013201	0.0132033
	-0.0086215	0.00046225	0.0243342	-0.00238094	-0.00944103	-0.0206711	-0.00829443	-0.0074825	0.001951	-0.018272	-0.00554442	-0.0141303	-0.0214349	0.0260016	-0.0170594	-0.00556888	-0.000471816	-0.0127799	-0.0231398	-0.00330133	-0.00347128	-0.0305437	-0.0159471	0.0153324
	-0.00856279	-0.000115993	0.0230441	-0.00443556	-0.00914916	-0.0200832	-0.00998258	-0.013556	0.00155409	-0.0190219	-0.00371424	-0.0145874	-0.021487	0.0250023	-0.0169571	0.00442143	-0.000543025	-0.0132333	-0.0239478	-0.00464782	-0.00375944	-0.0301877	-0.0177819	0.0147148
	-0.00834818	-0.000641141	0.0215782	-0.00353153	-0.00924547	-0.0200248	-0.0111339	-0.0199755	0.00215489	-0.0193483	-0.00549727	-0.0124779	-0.0216313	0.0243601	-0.0169654	0.0132305	0.000755769	-0.0133651	-0.0223772	-0.00397525	-0.00465243	-0.0301184	-0.0168048	0.0146768
	-0.00828887	-0.00119241	0.0199312	-0.00455888	-0.00923002	-0.0195203	-0.0111804	-0.0204325	0.00188806	-0.02008	-0.00553202	-0.0139196	-0.0216725	0.0234289	-0.0161053	0.0196272	0.000826482	-0.0138927	-0.0211188	-0.00518893	-0.00492865	-0.0290916	-0.0163533	0.0119906
	-0.00814104	-0.00157146	0.0190457	-0.00689721	-0.00938177	-0.0195011	-0.0122955	-0.018913	0.00234552	-0.0203666	-0.00542523	-0.0144428	-0.0217477	0.0230383	-0.0163897	0.026878	0.00198834	-0.0140392	-0.0189878	-0.00728367	-0.00564966	-0.0288823	-0.0138568	0.0080416
	-0.00808003	-0.00209427	0.0177636	-0.0103797	-0.0088859	-0.0190546	-0.0133681	-0.0194991	0.00323637	-0.0210907	-0.00560166	-0.0158678	-0.0217934	0.0221691	-0.0167568	0.0279826	0.00214755	-0.0145703	-0.01782	-0.00476717	-0.0059298	-0.0280666	-0.0123334	0.00740495
	-0.00800168	-0.00235925	0.0171017	-0.0124163	-0.00867921	-0.0190397	-0.0133482	-0.0199739	0.00364776	-0.0213635	-0.00549051	-0.0165472	-0.0218385	0.0219408	-0.0181851	0.0300732	0.00311162	-0.0147169	-0.0162789	-0.00595743	-0.00653741	-0.0278881	-0.00966462	0.00431881
	-0.00794537	-0.00284059	0.0146717	-0.0144875	-0.00805606	-0.0186249	-0.0139839	-0.0200474	0.00351282	-0.0220967	-0.00537309	-0.0139792	-0.0218961	0.0211312	-0.0188222	0.0231291	0.00318563	-0.0152431	-0.0151516	-0.00782976	-0.00682473	-0.0271598	-0.00828125	0.0019291
	-0.00793357	-0.00300622	0.0138122	-0.00654714	-0.00775333	-0.0185916	-0.0136393	-0.0207062	0.00384378	-0.0223769	-0.00549361	-0.00932143	-0.0219293	0.021045	-0.0194984	0.0201767	0.00393076	-0.0153956	-0.0131524	-0.00826362	-0.00734757	-0.0270205	-0.00635355	-0.00374913
	-0.0078809	-0.00343119	0.0127598	0.00100134	-0.00738027	-0.0181838	-0.0140376	-0.0138805	0.00372694	-0.0231416	-0.00514254	-0.00483142	-0.0220008	0.0203628	-0.019873	0.0164029	0.00399135	-0.0159015	-0.012305	-0.00636344	-0.0076362	-0.0263519	-0.00491931	-0.00777973
	-0.00792469	-0.00351194	0.0132667	0.0046775	-0.00723767	-0.018118	-0.0137384	-0.00572454	0.00398751	-0.0234499	-0.00519007	-0.00329421	-0.0220307	0.0204585	-0.0206639	0.0124817	0.00459043	-0.0158414	-0.0107813	-0.00758048	-0.008087	-0.0262416	-0.00354905	-0.0119327
	-0.00785951	-0.00387784	0.0122053	0.00869947	-0.00697742	-0.017696	-0.0144464	0.00317209	0.00390485	-0.0242825	-0.00542007	-0.00281706	-0.022116	0.0199462	-0.0201275	0.0115784	0.00464551	-0.0159528	-0.00960486	-0.00539514	-0.00836745	-0.025622	-0.00220826	-0.010155
	-0.00792801	-0.00389232	0.0134931	0.0100052	-0.00688391	-0.0175967	-0.0139755	0.00776404	0.00410872	-0.0246515	-0.00581548	0.000679651	-0.0221466	0.0201041	-0.0217972	0.00678889	0.00512142	-0.0159071	-0.00738218	-0.00193982	-0.00875183	-0.0255314	-0.00080696	-0.00284483
	-0.00782001	-0.00421022	0.0139669	0.0115015	-0.00667747	-0.0171524	-0.0142025	0.0125704	0.00405862	-0.0256258	-0.00563771	0.00521687	-0.022244	0.0196041	-0.0197541	0.00402605	0.005157	-0.0162111	-0.00693297	0.000361552	-0.00901505	-0.0249525	0.000408664	-0.00106006
	-0.00808512	-0.00417987	0.014703	0.0122102	-0.00659814	-0.0170518	-0.0139549	0.0149913	0.00421424	-0.0261016	-0.00500411	0.0127813	-0.0222768	0.0197333	-0.0201495	0.00377784	0.00552346	-0.0162604	-0.00610566	0.000423986	-0.00933654	-0.0248742	0.00179275	-0.00261678
	-0.00863686	-0.00446947	0.0142143	0.0137493	-0.0064321	-0.016632	-0.0151676	0.0207896	0.00418809	-0.0271361	-0.00516799	0.0175273	-0.0223838	0.0192139	-0.0192856	0.00657852	0.00553956	-0.0165953	-0.00596186	0.000240963	-0.00957533	-0.0243297	0.00381713	-0.0027953
	-0.00916393	-0.00441761	0.0143585	0.0165857	-0.00635065	-0.0166224	-0.0152902	0.0249075	0.00429394	-0.0275918	-0.00562872	0.0217426	-0.0224183	0.0193168	-0.0186222	0.00968916	0.00581612	-0.0166588	-0.00590776	0.00290748	-0.00983776	-0.0242591	0.0055092	-0.000650903
	-0.00969038	-0.00470076	0.0128566	0.0144695	-0.00622214	-0.0164006	-0.0152548	0.0308423	0.00427304	-0.0284369	-0.00557024	0.0276703	-0.0225319	0.018786	-0.0181813	0.0107621	0.00582022	-0.0169811	-0.0054254	0.00438399	-0.0100468	-0.0237468	0.00748022	-0.00258289
	-0.010712	-0.00464864	0.0128184	0.0124326	-0.00611634	-0.0165588	-0.0151332	0.0360549	0.00431613	-0.0287978	-0.00566805	0.0287983	-0.0225668	0.0188695	-0.0184949	0.0077897	0.00602629	-0.0170528	-0.00511579	0.0082194	-0.0102559	-0.0236825	0.00987042	-0.00194052
	-0.0107356	-0.00493863	0.0122501	0.00992486	-0.00601319	-0.0163293	-0.0144529	0.0389288	0.00427977	-0.0294866	-0.00548173	0.0236904	-0.0226839	0.018354	-0.0189386	0.00898322	0.00602409	-0.0173575	-0.0056004	0.0106423	-0.0104331	-0.0232056	0.0112618	0.00200516
	-0.0109212	-0.00489588	0.0123875	0.0084197	-0.00565778	-0.0162428	-0.0144085	0.0375128	0.004259	-0.0297699	-0.00682828	0.0200039	-0.0227175	0.0184532	-0.0193546	0.0102629	0.0061747	-0.0174414	-0.00656313	0.0169468	-0.0105995	-0.0231515	0.0128078	0.00116341
	-0.0109271	-0.0051888	0.0123662	0.00856252	-0.00532453	-0.0158782	-0.0139632	0.0354681	0.00421735	-0.0303357	-0.00747437	0.0164376	-0.0228357	0.0180025	-0.0204007	0.0101401	0.00616848	-0.0177319	-0.00651776	0.0217025	-0.010751	-0.0227251	0.0135316	0.00416375
	-0.0111246	-0.0051498	0.0124127	0.011098	-0.00529238	-0.0157722	-0.0134933	0.0319815	0.00416768	-0.0305428	-0.00802887	0.0113272	-0.0228662	0.0181498	-0.0205795	0.0129054	0.00627439	-0.0178331	-0.00544976	0.0214027	-0.0108911	-0.0226991	0.0141937	0.00555298
	-0.0111539	-0.00542998	0.0103875	0.00692	-0.00535471	-0.015428	-0.0134512	0.0279403	0.00415312	-0.0309797	-0.0084909	0.00812607	-0.0229844	0.0177919	-0.0199714	0.00912839	0.00626424	-0.0181159	-0.00585465	0.0177483	-0.0110334	-0.0223843	0.0146607	0.00528122
	-0.0113559	-0.00538271	0.00972459	0.00302242	-0.00531087	-0.015311	-0.0140078	0.0255191	0.00410991	-0.0310949	-0.00897757	0.00622651	-0.0230107	0.0179715	-0.0195887	0.00346047	0.00633328	-0.0182388	-0.00649827	0.0141151	-0.011165	-0.0224801	0.0141927	0.00563188
	-0.0114187	-0.00563323	0.00860736	0.00289315	-0.00529583	-0.0149477	-0.0144018	0.0203973	0.00413511	-0.0313679	-0.00944052	0.00344275	-0.0231301	0.0176421	-0.0187261	0.000568759	0.0063184	-0.0185233	-0.0051169	0.0129308	-0.0113188	-0.0224155	0.0150821	0.00358828
	-0.0116365	-0.00556722	0.0086929	0.000247527	-0.00517971	-0.0147842	-0.0144589	0.016462	0.00410913	-0.0313515	-0.0102779	0.00316773	-0.0231526	0.0176835	-0.0180549	-0.00109245	0.00635653	-0.0186738	-0.00454938	0.00851142	-0.0114653	-0.0222785	0.014881	0.0028021
	-0.0117494	-0.0057728	0.00803018	-0.000221206	-0.00503214	-0.0143506	-0.0143206	0.0138453	0.00416858	-0.0313914	-0.0119623	0.00368667	-0.0232793	0.0172014	-0.0184323	-0.00141519	0.00633404	-0.0189821	-0.00435226	0.00158629	-0.0116956	-0.0218635	0.0139122	0.00254756
	-0.0120027	-0.00568034	0.00827999	0.0062379	-0.00478323	-0.0141133	-0.0143788	0.0112602	0.00415986	-0.0311822	-0.0138233	0.00368396	-0.0233018	0.0170537	-0.0186565	-0.00354008	0.00634307	-0.0191953	-0.00430268	-0.00166809	-0.0120446	-0.0217704	0.0133948	-0.0010349
	-0.0121879	-0.00582507	0.00705006	0.0093832	-0.00444527	-0.0136259	-0.014108	0.00612235	0.00424814	-0.0309703	-0.0146759	0.006926	-0.0234507	0.0165332	-0.0190411	-0.00195696	0.00623134	-0.0197817	-0.00517223	-0.00283519	-0.0121937	-0.0214769	0.0128605	-0.00246023
	-0.0125104	-0.0056994	0.00652192	0.0129882	-0.00399247	-0.0133563	-0.0141604	0.0058949	0.00425655	-0.0306398	-0.0150208	0.00800132	-0.023482	0.0164116	-0.0176132	0.00160203	0.00595329	-0.0203477	-0.00532807	-0.00127969	-0.0121138	-0.0213851	0.0120718	-0.00638873
	-0.0128216	-0.00576211	0.00431906	0.0103803	-0.00354663	-0.0128952	-0.014152	0.0091855	0.00436851	-0.030327	-0.0144372	0.0105918	-0.0236769	0.0159755	-0.0165929	0.00518401	0.0053088	-0.0205142	-0.00484312	0.00109702	-0.0121169	-0.0210553	0.0109351	-0.00674068
	-0.0132795	-0.00559304	0.00371253	0.0131367	-0.00308313	-0.0126359	-0.0124449	0.0118921	0.00438889	-0.0299986	-0.0140189	0.00971718	-0.023726	0.0158888	-0.0154389	0.00776763	0.00522079	-0.0206726	-0.00485253	0.00294915	-0.0120905	-0.0207763	0.0106868	-0.00893822
	-0.0137337	-0.00553638	0.00181842	0.020426	-0.00180984	-0.0121883	-0.0111987	0.0134006	0.0045128	-0.0296545	-0.0140366	0.00954662	-0.0239712	0.0155059	-0.0129575	0.011453	0.00516051	-0.0209499	-0.00518106	0.00404693	-0.0120839	-0.0203384	0.0110667	-0.00902502
	-0.0141363	-0.00529952	0.000703487	0.0216369	-0.00158555	-0.0118921	-0.010215	0.0129569	0.00453223	-0.0293384	-0.0140759	0.0145535	-0.0240257	0.015411	-0.0113539	0.0176405	0.00511893	-0.0211803	-0.00536012	0.00334529	-0.01203	-0.0200841	0.010685	-0.0117384
	-0.0143603	-0.00508135	-0.000249312	0.0285039	-0.00123651	-0.011325	-0.00825665	0.0128038	0.00465413	-0.0289612	-0.014841	0.0130476	-0.024267	0.0150523	-0.0101433	0.0191304	0.00508512	-0.0215341	-0.00514596	0.00153616	-0.0125508	-0.0198814	0.00967469	-0.0104741
	-0.0145973	-0.00476084	-0.000324157	0.0280308	-0.000829305	-0.0109702	-0.00686005	0.0118764	0.00466435	-0.0286463	-0.0122251	0.00877482	-0.0242942	0.0149346	-0.00924611	0.0191238	0.00504719	-0.0218839	-0.00495821	-0.0026262	-0.0126089	-0.0197861	0.00912213	-0.00973666
	-0.0147759	-0.00451506	-0.000505	0.0298677	-0.000585145	-0.010399	-0.00544953	0.00779559	0.00479309	-0.0282349	-0.012341	0.00715963	-0.024475	0.0145906	-0.00830587	0.017703	0.00502031	-0.0222734	-0.00450775	-0.00470322	-0.0125994	-0.0196463	0.00906659	-0.00815379
	-0.0150256	-0.00421661	-0.00030066	0.0285411	-0.00031642	-0.0100916	-0.00433303	0.00826813	0.0048149	-0.0279176	-0.0117426	0.00889624	-0.0244572	0.0144476	-0.0071543	0.0141217	0.0049843	-0.0225695	-0.00281895	-0.00540536	-0.0124382	-0.019574	0.00957127	-0.0053916
	-0.0152408	-0.00411022	0.000101121	0.0294258	-0.000137359	-0.00961837	-0.0038551	0.00771401	0.00498506	-0.0274776	-0.0108224	0.0107779	-0.0245613	0.0141116	-0.00590471	0.0192833	0.00496095	-0.0227901	-0.00039662	-0.00359471	-0.0123478	-0.0194281	0.00886346	-0.00360947
	-0.0155228	-0.00386598	-5.13185e-05	0.0285236	0.000968259	-0.00935094	-0.00352902	0.00851067	0.00503813	-0.0271605	-0.0091422	0.0089591	-0.0244907	0.0139393	-0.0047778	0.0198554	0.00492698	-0.0229734	0.00174415	-0.00196404	-0.0122179	-0.0193199	0.00902287	-0.00523845
	-0.015782	-0.00381047	-0.00111041	0.0290218	0.00113472	-0.00894818	-0.0039453	0.00837894	0.00523962	-0.0267025	-0.00686988	0.0107889	-0.024512	0.0136037	-0.00406667	0.0188047	0.00490392	-0.0232055	0.00307742	-0.00642261	-0.0121807	-0.0191309	0.00929095	-0.00745326
	-0.016103	-0.00357636	-0.00173176	0.02835	0.00128319	-0.008699	-0.00363915	0.00674946	0.00531162	-0.0263937	-0.00486591	0.012785	-0.024387	0.0133986	-0.00254291	0.0228271	0.00487111	-0.0234031	0.00491101	-0.00850626	-0.0120995	-0.0189496	0.00966401	-0.00568338
	-0.0164166	-0.00351036	-0.00255489	0.0242548	0.00131049	-0.00833908	-0.00350748	0.0110101	0.00552638	-0.0259368	-0.00292044	0.0145597	-0.024336	0.0130666	-0.00142523	0.0233667	0.00484456	-0.0236629	0.00678364	-0.00857926	-0.0120907	-0.0187337	0.00947246	-0.0014585
	-0.016786	-0.00326318	-0.00453476	0.022142	0.00132176	-0.00809215	-0.00266927	0.0135641	0.00566605	-0.0256575	-0.000927697	0.0139579	-0.0241741	0.0128375	0.000761474	0.0221248	0.00481149	-0.0238681	0.0086669	-0.00772363	-0.0120294	-0.0184881	0.0108453	0.000416098
	-0.0171651	-0.00316951	-0.00701726	0.0179813	0.00125637	-0.00775344	-0.00129144	0.0189141	0.00599777	-0.0252521	0.00142454	0.0160006	-0.0240865	0.0125283	-0.000399623	0.021964	0.00477886	-0.0241338	0.0105155	-0.00694001	-0.0120327	-0.0182699	0.0113151	0.00450312
	-0.0175911	-0.00289957	-0.00752398	0.0135015	0.00116286	-0.00749752	-0.000143098	0.0200282	0.00568061	-0.0250693	0.00236767	0.0209639	-0.0239087	0.0122954	-0.000702918	0.0243983	0.00474532	-0.0243359	0.0123484	-0.00886201	-0.0119845	-0.0179565	0.0111537	0.0106716
	-0.0180436	-0.00277884	-0.00859457	0.010424	0.00101044	-0.00716594	0.00107596	0.0228942	0.00539695	-0.0248392	0.00236361	0.0259573	-0.0238117	0.0120265	-0.00181006	0.0283874	0.00470714	-0.0246016	0.0143132	-0.00567915	-0.0119972	-0.0177104	0.0106274	0.0137686
	-0.0185357	-0.00248731	-0.00971482	0.00581497	0.000834626	-0.0068956	0.00198877	0.0245557	0.00519205	-0.0247361	0.00233869	0.0272076	-0.0236256	0.0118047	-0.00349468	0.0271154	0.00467513	-0.0248011	0.0160296	-0.00453083	-0.0119628	-0.0170644	0.0104347	0.0154093
	-0.0190698	-0.00235703	-0.0116524	0.00745436	0.000624096	-0.00656408	0.00278233	0.0279073	0.00509708	-0.0244052	0.00168085	0.0291513	-0.0235283	0.0115779	-0.00518111	0.0265952	0.00463433	-0.0250684	0.015927	-0.00450231	-0.0119835	-0.0164984	0.00983861	0.0156148
	-0.019651	-0.00206298	-0.012273	0.0116246	0.000405692	-0.00627639	0.00185145	0.0299706	0.00516316	-0.0241399	0.000958579	0.0306765	-0.0233354	0.0113687	-0.00573182	0.0245418	0.00460574	-0.0252687	0.0174785	-0.00586436	-0.0119617	-0.0162877	0.00899379	0.0132184
	-0.0202716	-0.0019523	-0.0132025	0.0137113	0.000176927	-0.0059377	0.0019396	0.0301697	0.0047767	-0.0236546	0.000138086	0.0307478	-0.0232407	0.0111719	-0.00665594	0.0267308	0.00456324	-0.025539	0.0182121	-0.00459909	-0.0119844	-0.0162687	0.00857373	0.011425
	-0.0209617	-0.00168486	-0.0154164	0.0162877	-5.46977e-05	-0.00562468	0.00186621	0.0314737	0.00463885	-0.0233265	0.00148524	0.0308145	-0.0230428	0.0109621	-0.00749286	0.0286914	0.00453589	-0.0257444	0.0186404	-0.00338108	-0.0119694	-0.0162136	0.00700023	0.00933675
	-0.0216115	-0.00160661	-0.017241	0.0189615	-0.000286	-0.00525623	0.00286234	0.0310754	0.00472688	-0.0227691	0.00165491	0.0262275	-0.0229509	0.0107784	-0.0077402	0.0231815	0.0044878	-0.0260234	0.019111	-0.00200022	-0.0119838	-0.0162589	0.00756764	0.00642999
	-0.0223227	-0.00137651	-0.0187005	0.0186813	-0.000528685	-0.00488633	0.00314546	0.0312828	0.00474706	-0.0224016	0.00117645	0.0220402	-0.022749	0.0105588	-0.00719581	0.0160967	0.00445614	-0.0262554	0.0189485	-0.00306708	-0.0119674	-0.0161812	0.00915424	0.004591
	-0.0228871	-0.00131679	-0.0192195	0.019927	-0.000770182	-0.00441523	0.00429714	0.0334288	0.00485356	-0.0218091	-0.00034324	0.0196301	-0.0226562	0.0104081	-0.00725477	0.0109957	0.00439586	-0.0265916	0.0196135	-0.00409606	-0.0119626	-0.0161961	0.00996667	0.00535168
	-0.0235071	-0.00111325	-0.0189894	0.0216277	-0.00103456	-0.00393053	0.00491215	0.0298288	0.00485098	-0.0214556	-0.0010824	0.016646	-0.0224477	0.0102174	-0.00887972	0.0110368	0.00435385	-0.0269382	0.0201784	-0.00264083	-0.0119373	-0.016098	0.0109397	0.0023649
	-0.0239852	-0.00105103	-0.0180043	0.021188	-0.00129608	-0.00336956	0.0051947	0.0295479	0.00493622	-0.0208837	-0.00297083	0.00911763	-0.0223462	0.0101209	-0.00784786	0.00952113	0.00426331	-0.0272527	0.0201963	-0.00136413	-0.0119064	-0.0160933	0.0103676	0.00179794
	-0.0245412	-0.00085766	-0.0188005	0.0211955	-0.00158062	-0.00292164	0.00654489	0.0305458	0.00490356	-0.0205568	-0.00347922	0.0020862	-0.022125	0.0099472	-0.00828468	0.0043154	0.00405002	-0.0273168	0.0198996	0.00264718	-0.0118687	-0.0159896	0.00991193	0.00449628
	-0.0250059	-0.000773405	-0.0190429	0.0202005	-0.00185022	-0.00249881	0.00716632	0.0305019	0.00497357	-0.0199625	-0.00393231	-0.00153281	-0.022004	0.00986315	-0.00901517	0.00403319	0.00391226	-0.0273284	0.0198929	0.00368179	-0.011811	-0.0159708	0.010137	0.00769265
	-0.0255912	-0.000571959	-0.0192897	0.020366	-0.00212831	-0.00217751	0.00712803	0.0290196	0.00492322	-0.0196137	-0.00421456	-0.00255793	-0.0217611	0.00967884	-0.00853136	0.00427602	0.00390943	-0.0272991	0.0196922	0.00392207	-0.0117621	-0.0158674	0.0111854	0.00657614
	-0.025961	-0.000440598	-0.0192582	0.0231854	-0.00238134	-0.00187777	0.00606087	0.030265	0.00499054	-0.0187683	-0.00462691	-0.00507041	-0.021608	0.00959035	-0.00807686	0.00580289	0.00383485	-0.0273148	0.0191549	0.00470209	-0.0116824	-0.0158313	0.0110615	0.00420941
	-0.0260531	-0.000201607	-0.0195591	0.0282629	-0.00262774	-0.00162582	0.0058755	0.0310083	0.00492785	-0.018228	-0.00507423	-0.00610938	-0.0213373	0.00938537	-0.00646856	0.00640243	0.00378573	-0.0274007	0.0185496	0.000587113	-0.011625	-0.0157409	0.0115505	0.000791894
	-0.0259585	2.47327e-05	-0.0193845	0.0311688	-0.00285557	-0.00138161	0.00569156	0.0304863	0.00498719	-0.0177926	-0.00500528	-0.00294174	-0.0211486	0.00928656	-0.00540923	0.00895893	0.00369578	-0.0275191	0.0184346	0.000186264	-0.0115287	-0.0155727	0.0119835	0.00449663
	-0.0258964	0.000373086	-0.0192353	0.0303801	-0.00307324	-0.00113674	0.00522938	0.0263128	0.00490967	-0.017479	-0.00496118	-0.00123077	-0.0208613	0.00906165	-0.00394428	0.00772825	0.00363055	-0.0276657	0.0181974	-0.000808242	-0.0114644	-0.0150723	0.0118592	0.00358959
	-0.0258334	0.000792027	-0.0205243	0.025462	-0.0033264	-0.000895638	0.00582778	0.0224961	0.00495729	-0.0168234	-0.00510877	-0.00391809	-0.0206649	0.0089805	-0.00181466	0.00738843	0.00352349	-0.0277851	0.0173201	-0.00192698	-0.0113547	-0.0150279	0.0111478	0.00352623
	-0.0258206	0.00135235	-0.021139	0.0244895	-0.00365028	-0.000627397	0.00704197	0.019182	0.00486816	-0.0164026	-0.00542427	-0.00842507	-0.0203932	0.00878247	-0.00135649	0.00957571	0.00343958	-0.0279317	0.0169416	-0.00239645	-0.0112826	-0.0150015	0.00976813	0.004489
	-0.0258038	0.00167135	-0.0212758	0.0264615	-0.0040414	-0.000369633	0.00696404	0.0161737	0.00489485	-0.0157272	-0.00570352	-0.00683908	-0.0202318	0.00877478	0.00134846	0.0099707	0.00330737	-0.0280163	0.015918	-0.00407575	-0.0111607	-0.0150298	0.00985629	0.00795671
	-0.0258328	0.00187251	-0.0223023	0.0241788	-0.00429316	-7.54556e-05	0.00690192	0.0138383	0.0047726	-0.0152944	-0.0062301	-0.00797534	-0.0199946	0.0086664	0.00312059	0.00953817	0.00319714	-0.028125	0.0159344	-0.0027756	-0.0110782	-0.0151079	0.0101894	0.00951097
	-0.025855	0.0018674	-0.021474	0.0245814	-0.00444154	0.000200643	0.00631724	0.0140197	0.00472914	-0.0146344	-0.00701177	-0.00872485	-0.0198837	0.00877213	0.00400756	0.00802805	0.00303278	-0.0280953	0.0156246	0.00298831	-0.0109437	-0.0152175	0.0104847	0.00950779
	-0.0259256	0.00188769	-0.0216041	0.0301106	-0.00450654	0.000518422	0.00598628	0.0157719	0.00453407	-0.0141905	-0.00739266	-0.00556768	-0.0196802	0.0087524	0.00533753	0.00616084	0.00290083	-0.0280508	0.0151744	0.0027834	-0.0108472	-0.0153502	0.0100151	0.00905094
	-0.0259903	0.00174268	-0.0220234	0.0288781	-0.00457958	0.000816059	0.00558402	0.0138235	0.00442659	-0.0134209	-0.00730139	-0.000958417	-0.0196197	0.00883112	0.006623	0.00297062	0.00273511	-0.0278633	0.0151139	0.00261478	-0.0106983	-0.01539	0.00975019	0.0074025
	-0.0261015	0.00168598	-0.0220756	0.0307206	-0.00462964	0.0011643	0.00588602	0.0113706	0.00422561	-0.0129069	-0.00666434	0.00661603	-0.0194548	0.00867312	0.00775237	0.00414917	0.00264026	-0.0276619	0.0140883	0.00410945	-0.0105842	-0.0153651	0.00978345	0.00649535
	-0.0262012	0.00152295	-0.0219307	0.026377	-0.0047029	0.00149678	0.00653732	0.00684576	0.00411734	-0.0121835	-0.00653489	0.0101598	-0.0194595	0.00861112	0.00841716	0.00733279	0.00253117	-0.0273678	0.0136996	0.00605842	-0.0104193	-0.0152067	0.0102301	0.00319298
	-0.0263227	0.00150615	-0.0226889	0.0245821	-0.00473787	0.00188901	0.00784419	0.00348565	0.00392772	-0.0118036	-0.0070067	0.0122585	-0.0193658	0.00840416	0.00931029	0.00817783	0.00245626	-0.0270678	0.0134847	0.00748492	-0.0102864	-0.0149536	0.0103301	0.00278747
	-0.0263873	0.00142557	-0.0229002	0.0222311	-0.00476698	0.0022684	0.00871346	0.00160352	0.0038359	-0.0114535	-0.00628361	0.00856013	-0.0194468	0.00832557	0.0101362	0.0100353	0.00233869	-0.0267031	0.0131107	0.00865075	-0.0101048	-0.0147367	0.00993175	0.00434685
	-0.0263481	0.00147615	-0.0226889	0.0210606	-0.00470757	0.00269716	0.00908194	-0.00195583	0.00366309	-0.0114196	-0.00639066	0.00811681	-0.0192483	0.00819737	0.010075	0.0106928	0.00220698	-0.0263324	0.0127676	0.00790457	-0.00995533	-0.014532	0.0105566	0.00539726
	-0.0261253	0.00146228	-0.0223916	0.0168416	-0.00469551	0.0030953	0.00874494	-0.00689882	0.00355495	-0.0102176	-0.00656819	0.00435018	-0.0188761	0.00911452	0.0102055	0.0139106	0.00207889	-0.0259082	0.0133325	0.0092271	-0.00975838	-0.014131	0.0109116	0.00739571
	-0.0258223	0.00156075	-0.0217598	0.0117855	-0.00496055	0.00350184	0.00919368	-0.00983477	0.00334255	-0.00920997	-0.00659399	-0.00400932	-0.018583	0.00878094	0.0110701	0.00925697	0.00194043	-0.0254653	0.0137906	0.0113595	-0.00959869	-0.0137247	0.0111497	0.00859799
	-0.0255402	0.00158872	-0.0209668	0.00362735	-0.00513766	0.00384501	0.0101884	-0.0119182	0.00318551	-0.0084003	-0.00652024	-0.0114317	-0.0184263	0.00845407	0.0117942	0.00634353	0.00183686	-0.0249871	0.0132712	0.0112519	-0.00940337	-0.0132186	0.0110644	0.0126917
	-0.0253254	0.00172102	-0.020295	-0.00670094	-0.00511281	0.00416268	0.0112174	-0.00798888	0.00299852	-0.00788245	-0.00652304	-0.0164482	-0.0181823	0.00780917	0.0122732	0.00699955	0.00174551	-0.0244916	0.0127816	0.0103956	-0.00927427	-0.0128327	0.0107822	0.015711
	-0.0251253	0.00177812	-0.0197849	-0.0124098	-0.00504387	0.00440987	0.0121866	-0.00815617	0.00300147	-0.00725943	-0.00680896	-0.0231168	-0.0180293	0.00715209	0.0103752	0.00774285	0.00179808	-0.0240118	0.0119983	0.00930208	-0.00916875	-0.0125327	0.0103083	0.018006
	-0.0249445	0.00193898	-0.0185499	-0.015161	-0.00485185	0.00463752	0.0136119	-0.00612191	0.00313797	-0.00681796	-0.00798683	-0.0252709	-0.0177534	0.00643005	0.0097454	0.00919571	0.00198444	-0.0235547	0.0104149	0.00883077	-0.00904837	-0.0122459	0.0094524	0.0195694
	-0.02474	0.00202123	-0.0175016	-0.0170975	-0.00465525	0.00481614	0.013569	-0.00224899	0.00331742	-0.00625484	-0.00823434	-0.0206506	-0.0176017	0.00626504	0.00864223	0.0147635	0.00218244	-0.0231185	0.00749943	0.00725507	-0.00867093	-0.0119651	0.00987643	0.0188886
	-0.0245272	0.0022119	-0.0159463	-0.0209646	-0.00435354	0.00500273	0.0134655	-0.00128086	0.00339731	-0.0058597	-0.00794189	-0.0154386	-0.0173085	0.00611225	0.00941475	0.0190639	0.00233602	-0.0226822	0.00467791	0.00276359	-0.00834884	-0.011639	0.0101125	0.0149192
	-0.0242733	0.00232077	-0.0149744	-0.0218393	-0.00408922	0.00515996	0.0139508	-0.00438416	0.00339047	-0.00534961	-0.00756078	-0.0127472	-0.0171627	0.00606048	0.00899371	0.0198321	0.00246709	-0.0221808	0.00254276	-0.00143382	-0.00802353	-0.0113239	0.00989691	0.0101493
	-0.0240251	0.00254486	-0.0139865	-0.0186848	-0.00375557	0.00535236	0.0147882	-0.00321479	0.00361825	-0.00503351	-0.00735746	-0.00603358	-0.0159689	0.00590404	0.00866554	0.0185545	0.00257566	-0.0216424	0.00166837	-0.00518374	-0.00780957	-0.0109172	0.00969252	0.00696727
	-0.0248212	0.00268223	-0.0119828	-0.0172498	-0.00348972	0.00552866	0.0157447	-0.00647271	0.00403586	-0.00488105	-0.00576341	-0.0040734	-0.0155701	0.00583557	0.00806616	0.0143593	0.0026823	-0.0211471	0.0013657	-0.00948745	-0.00759164	-0.0105004	0.0105145	0.00657785
	-0.0248991	0.00293795	-0.0114782	-0.015344	-0.00317089	0.0057676	0.0166327	-0.00991789	0.0040476	-0.00464555	-0.00572742	3.14582e-05	-0.0153068	0.00568871	0.00683572	0.0104473	0.00277649	-0.0206818	-0.000597147	-0.00922011	-0.00741478	-0.0100268	0.0112874	0.00497559
	-0.0245705	0.0030994	-0.0109885	-0.0118941	-0.00292163	0.00601009	0.0167492	-0.00772591	0.00401303	-0.00428871	-0.00503346	0.000647614	-0.0151831	0.00562552	0.00666825	0.0110015	0.00288291	-0.0201734	-0.00207396	-0.00553706	-0.00718489	-0.00926053	0.0120217	0.00375454
	-0.0242024	0.00337324	-0.0105198	-0.00848884	-0.00260851	0.00635247	0.0169176	-0.00488402	0.0039246	-0.00407993	-0.00315447	0.00102496	-0.0149347	0.00551264	0.00741191	0.0113101	0.00298229	-0.0200401	-0.00484068	0.0015426	-0.00694512	-0.00821599	0.0123504	0.00304946
	-0.0237718	0.00354625	-0.0108489	-0.0101322	-0.00234701	0.00677837	0.0175467	0.0012336	0.00382395	-0.00381903	-0.00192131	-0.00171307	-0.0148007	0.0054729	0.0074605	0.0101448	0.00310681	-0.019788	-0.00635046	0.00271542	-0.00665148	-0.00791061	0.0117715	0.0027912
	-0.0233465	0.00381772	-0.0117827	-0.0105676	-0.00199794	0.0074139	0.0182802	0.00201173	0.00369735	-0.00368072	-0.000730677	-0.00805224	-0.0145642	0.00539458	0.00853549	0.00511394	0.00322755	-0.0199265	-0.00759457	0.00072178	-0.00637928	-0.00756641	0.0107083	0.00418364
	-0.022853	0.00398833	-0.0123213	-0.0134417	-0.00171683	0.00795498	0.018282	-0.000761451	0.00353153	-0.00350811	0.000639114	-0.013404	-0.0144228	0.0053774	0.00883397	-0.0019592	0.00338022	-0.0198089	-0.00992633	0.000727952	-0.00607038	-0.00728979	0.00795706	0.00508167
	-0.0223644	0.00424146	-0.0115446	-0.0153913	-0.00134051	0.00825049	0.0166968	-0.00375372	0.00336251	-0.00343639	0.000596865	-0.0174412	-0.0142246	0.00531881	0.00834444	-0.000719274	0.00350681	-0.0196002	-0.0103585	0.0029382	-0.00579516	-0.00695446	0.00625514	0.000672189
	-0.0218055	0.00440067	-0.0112297	-0.020349	-0.00107206	0.00845517	0.0166554	-0.00409609	0.00312398	-0.00345401	0.000592232	-0.0172873	-0.014184	0.00532137	0.00814542	0.000488969	0.00361953	-0.0191703	-0.0107571	0.00382119	-0.0054913	-0.00666621	0.00654305	-0.00404104
	-0.0212537	0.00462861	-0.00928465	-0.0227773	-0.000736857	0.00868072	0.0170663	-0.0104314	0.00291469	-0.00362274	0.0014381	-0.0142794	-0.013783	0.00527362	0.00705605	-2.20814e-05	0.00364195	-0.0187696	-0.01124	0.00169463	-0.0052201	-0.00631714	0.00606492	-0.00892658
	-0.0206619	0.0047724	-0.0087095	-0.0243765	-0.000542119	0.00889737	0.0181219	-0.0144149	0.00264019	-0.00360124	0.00256276	-0.0161092	-0.0131259	0.00529612	0.00440547	-0.0002134	0.0036191	-0.0182031	-0.0119592	-0.00199054	-0.00492847	-0.00600897	0.00597543	-0.00933549
	-0.0200977	0.0049743	-0.00682806	-0.0217142	-0.000298968	0.00909139	0.0178213	-0.0157252	0.00240224	-0.00354651	0.00326489	-0.0242975	-0.0125849	0.00523994	0.00284099	-0.000704419	0.00354071	-0.0176776	-0.0108541	8.45835e-05	-0.00466576	-0.00564849	0.0063774	-0.0117968
	-0.0195201	0.00510112	-0.00369496	-0.0191217	-0.000239346	0.00884942	0.0171508	-0.0147212	0.00209311	-0.00339731	0.00465264	-0.0231461	-0.0121895	0.00522608	0.00108649	-0.00306464	0.00347989	-0.0171411	-0.0121486	-0.000409636	-0.00439124	-0.00532997	0.00622484	-0.0117187
	-0.0189787	0.0052786	-0.00285433	-0.0203179	-0.000273989	0.00855408	0.0164959	-0.0115329	0.00176371	-0.00324978	0.00544901	-0.0203289	-0.0117884	0.00501648	0.000308739	-0.00524642	0.00343254	-0.0167185	-0.0102951	-0.00565281	-0.00413578	-0.00497806	0.00501795	-0.0107022
	-0.0184121	0.00538806	-0.00263147	-0.0211289	-0.00127909	0.00838022	0.0158299	-0.00679401	0.00136495	-0.0030384	0.00658996	-0.0230148	-0.0114307	0.00477162	-0.000580587	-0.00829313	0.00342487	-0.015982	-0.00959809	-0.00867826	-0.00387023	-0.00467146	0.00457838	-0.00717566
	-0.0178867	0.00554386	-0.00201676	-0.0212463	-0.001709	0.0082189	0.0150618	-0.00544002	0.00093997	-0.00283699	0.00835023	-0.0225352	-0.0110123	0.00439283	-0.000800108	-0.00889947	0.00334996	-0.0153816	-0.00711643	-0.0126128	-0.0036011	-0.00436175	0.00388176	-0.00250421
	-0.0173182	0.0056365	-0.00213629	-0.0259608	-0.00167322	0.00828086	0.0143368	-0.00715698	0.000554009	-0.0025873	0.00809835	-0.0232442	-0.0107069	0.00411387	-0.00116727	-0.0096263	0.00309237	-0.0149729	-0.0062727	-0.0158387	-0.00332295	-0.00409282	0.00265482	-0.0016491
	-0.0168017	0.00577389	-0.00306718	-0.0230527	-0.00153714	0.00843293	0.0131983	-0.0104694	0.000179011	-0.00238096	0.00763969	-0.0198269	-0.0103515	0.00374224	-0.00170482	-0.00745524	0.00285335	-0.0146822	-0.00553232	-0.0162616	-0.00301752	-0.00384462	0.00229889	0.000372445
	-0.0162201	0.00585055	-0.00563696	-0.0169842	-0.00138268	0.00843927	0.0119105	-0.0128657	-0.000161569	-0.00213784	0.00687832	-0.0150541	-0.0100816	0.00346298	-0.00213839	-0.00346645	0.00298765	-0.0143382	-0.00490913	-0.0209584	-0.00272234	-0.00358612	0.00218979	-0.00152846
	-0.015694	0.00597114	-0.00588021	-0.010246	-0.00121426	0.00836598	0.0117572	-0.0101558	-0.000503724	-0.00193062	0.00687222	-0.0106177	-0.00975433	0.00307132	-0.00392724	-0.00344097	0.00304866	-0.0140691	-0.00423859	-0.0218622	-0.00238754	-0.00330458	0.00166688	-0.00242045
	-0.0150643	0.00602947	-0.00706809	-0.00488331	-0.000996939	0.00822797	0.011693	-0.00712463	-0.000849672	-0.00167202	0.00686232	-0.00740295	-0.00948354	0.00275863	-0.00235861	-0.00292382	0.00311556	-0.0137495	-0.0035869	-0.0181007	-0.00210716	-0.00297309	0.00114809	-0.0037218
	-0.0144633	0.0061264	-0.00808592	-0.00220783	-0.00077391	0.00819352	0.0129313	-0.00780771	-0.00120007	-0.00140584	0.00701989	-0.0072759	-0.00916346	0.00234464	-0.00190256	-0.00160511	0.00315934	-0.0135061	-0.002947	-0.0144588	-0.00160855	-0.00273865	0.000761574	-0.00654244
	-0.0136716	0.00615362	-0.00988702	0.00263026	-0.000452155	0.00816691	0.0144626	-0.00712563	-0.00159976	-0.00108457	0.00700887	-0.00771302	-0.00888235	0.00199687	-0.00182896	-0.000230923	0.00325084	-0.01321	-0.00226861	-0.00940705	-0.000549527	-0.00261995	0.000363182	-0.0129161
	-0.0128913	0.00620552	-0.0107157	0.00773631	-0.000120561	0.00816933	0.0149505	-0.00494471	-0.00203556	-0.000719052	0.00683196	-0.00921572	-0.00856638	0.00156043	-0.0032607	0.00193497	0.00341032	-0.0129871	-0.0013454	-0.00429101	-0.000319802	-0.00248431	-0.000596516	-0.0148466
	-0.0120975	0.00618319	-0.0117915	0.009032	0.000251006	0.00813581	0.0160148	-0.00348762	-0.00256325	-0.00031371	0.00655285	-0.00847152	-0.00827244	0.00114849	-0.00206235	0.00412512	0.00379965	-0.0127004	-0.000484822	3.63654e-05	-0.001084	-0.00233535	-0.00192562	-0.0195094
	-0.011587	0.00617496	-0.0127333	0.00979892	0.000460971	0.0079896	0.016543	-0.00319112	-0.00303949	0.000142751	0.00650635	-0.00914788	-0.00795968	0.000629438	-0.0042908	0.00964206	0.00405123	-0.0124848	0.000887649	0.00716158	-0.00117133	-0.00215199	-0.0031989	-0.0193111
	-0.0111217	0.00611349	-0.0132691	0.00762022	0.000496017	0.007746	0.0156855	0.00139621	-0.00326874	0.000589614	0.00680807	-0.0123473	-0.00764761	8.90222e-05	-0.00372267	0.00436138	0.00432153	-0.0121954	0.00242016	0.0156351	-0.00128217	-0.00193081	-0.00588781	-0.0155511
	-0.0108181	0.00606961	-0.013294	0.00438837	0.000512111	0.00747531	0.0145442	0.00469637	-0.00315071	0.00105557	0.00680144	-0.0129942	-0.00733151	-0.000500876	-0.00576881	0.0018782	0.00467023	-0.0119794	0.00488294	0.0230669	-0.00136787	-0.00162727	-0.00793021	-0.0111931
	-0.0104927	0.00601815	-0.0133075	-0.00197762	0.000488482	0.00730396	0.014363	0.0103604	-0.00353826	0.00146673	0.00731523	-0.0152	-0.00699128	-0.00102183	-0.00678413	0.000586877	0.00486985	-0.0116862	0.00575319	0.0263382	-0.00144119	-0.00111604	-0.00998016	-0.00718228
	-0.0102733	0.00599177	-0.0130087	-0.00749141	0.000502156	0.00721567	0.0137078	0.0143783	-0.00379735	0.00190647	0.00754559	-0.0172263	-0.00665954	-0.00149295	-0.00888867	-0.00215548	0.00498404	-0.0114701	0.00748708	0.0299528	-0.00146815	-0.000477934	-0.0110442	-0.00505921
	-0.0100294	0.00599824	-0.0125626	-0.0117108	0.000481006	0.00714294	0.0138026	0.016665	-0.00401146	0.00229279	0.00876082	-0.0158476	-0.00629031	-0.00189345	-0.00934758	-0.00206849	0.00508958	-0.0111788	0.00712255	0.0302184	-0.00152202	0.000202986	-0.0129091	-0.00707276
	-0.00986875	0.00603062	-0.0115526	-0.0128789	0.0004141	0.0071105	0.0121973	0.0182867	-0.00413366	0.00271762	0.00860679	-0.0153325	-0.00594832	-0.00232844	-0.0102228	-0.00382275	0.00519573	-0.0109659	0.00896974	0.0326536	-0.00152871	0.000932731	-0.012617	-0.00700326
	-0.00971508	0.00610505	-0.00938528	-0.0174581	0.000243822	0.00707394	0.0109659	0.019072	-0.00422418	0.00297374	0.00736246	-0.00960281	-0.00558378	-0.00276074	-0.0106166	-0.00121968	0.00530535	-0.0106837	0.00895774	0.0289634	-0.00157706	0.00157912	-0.0120877	-0.00559961
	-0.00961278	0.00619524	-0.0078006	-0.0217126	7.72138e-05	0.00706241	0.0094243	0.0235091	-0.00422358	0.00309391	0.00590943	-0.00632115	-0.00524668	-0.00306167	-0.0117982	-0.00383713	0.00540804	-0.0104782	0.0114248	0.0252027	-0.00157484	0.0020045	-0.0114184	-0.00410874
	-0.00945189	0.00631442	-0.00610989	-0.0202756	-7.86461e-05	0.00704035	0.00749684	0.021583	-0.00420425	0.00318109	0.00529821	-0.00469226	-0.00481118	-0.00304185	-0.01297	-0.00447191	0.00549991	-0.0102118	0.0117777	0.0209128	-0.00161983	0.00235704	-0.0113142	-0.00342923
	-0.00918397	0.00643163	-0.00379368	-0.0131205	-0.000350223	0.00700747	0.00542924	0.0212965	-0.00408262	0.0034376	0.00506916	-0.00357812	-0.00428824	-0.00312423	-0.0132924	-0.00245076	0.00549177	-0.0100183	0.0142608	0.0200992	-0.00160496	0.00265752	-0.0103224	-0.00419174
	-0.00871261	0.0065619	-0.00218619	-0.0043413	-0.000657396	0.00698185	0.00261123	0.0182741	-0.00388414	0.00368706	0.00485856	0.00169004	-0.00374362	-0.0033347	-0.0148212	-0.00526706	0.0053203	-0.00977354	0.0142512	0.0184973	-0.00164457	0.00293939	-0.0100184	-0.00162078
	-0.0083115	0.00667164	-0.000727373	-0.00326995	-0.000801059	0.00750364	0.000697898	0.013174	-0.00358018	0.00406164	0.0046934	0.00663487	-0.00330222	-0.00358227	-0.0146018	-0.0100444	0.00521612	-0.00959655	0.0157616	0.0195839	-0.00161447	0.00320737	-0.00935286	0.00144561
	-0.00777249	0.0067935	0.00100396	-0.00074915	-0.000814076	0.00752083	-0.000658863	0.014367	-0.0032987	0.00441388	0.00329296	0.0097472	-0.00297638	-0.00379719	-0.0160953	-0.0118775	0.00522186	-0.00937657	0.0145664	0.018889	-0.00165326	0.00347178	-0.00922743	0.00654716
	-0.00734257	0.00689908	0.00255424	0.000186104	-0.000782609	0.0075399	-0.00050129	0.0108135	-0.00305642	0.00490092	0.00213476	0.0105753	-0.00272001	-0.00394557	-0.0165026	-0.0111342	0.00533021	-0.00920896	0.016152	0.0210708	-0.00161148	0.00373271	-0.00873157	0.0125332
	-0.00677495	0.00705762	0.00443008	0.00225839	-0.000672452	0.0075294	-0.00109572	0.0035029	-0.00285866	0.00533	0.0012366	0.00922308	-0.00246951	-0.00393691	-0.0184748	-0.0089678	0.00549831	-0.0089812	0.0154155	0.0222642	-0.00163141	0.00399913	-0.00816911	0.0149626
	-0.00631835	0.00721732	0.00624612	0.000636786	-0.000531527	0.0075124	-0.00206372	0.00156068	-0.00251857	0.0058371	0.000541388	0.00894325	-0.00224239	-0.00388303	-0.0179507	-0.00700745	0.00622087	-0.00873887	0.015364	0.024968	-0.0015441	0.00426117	-0.00761607	0.0191644
	-0.00575889	0.00741664	0.00778154	-0.00293865	-0.000152206	0.00746398	-0.00316129	0.00219159	-0.00233583	0.00625195	0.000121089	0.00431347	-0.00197525	-0.00390433	-0.0196034	-0.00266228	0.00624003	-0.00834224	0.0142922	0.0251334	-0.00151945	0.004533	-0.00800847	0.0201742
	-0.00531722	0.00753702	0.00794686	-0.00600902	0.000165798	0.00737483	-0.00427223	0.00268008	-0.00233147	0.00672941	-0.000455647	-0.00158846	-0.00169577	-0.00398834	-0.0179006	0.00219778	0.00626941	-0.00790474	0.0154027	0.0265352	-0.00141724	0.00479041	-0.00734318	0.0176941
	-0.00490805	0.00765307	0.0073107	-0.00785913	0.000318984	0.00718475	-0.0056525	0.00139148	-0.00240391	0.00711986	-0.000812009	-0.00107436	-0.00133445	-0.00413704	-0.0190426	0.00221437	0.00623182	-0.00740456	0.0148494	0.0241915	-0.00141897	0.00505391	-0.00635175	0.0135646
	-0.00438312	0.00767393	0.00798378	-0.00719859	0.000381194	0.00771263	-0.00659384	-3.81613e-05	-0.0023871	0.0075793	-0.000825946	-0.0009168	-0.000851979	-0.00428274	-0.0191429	0.00398154	0.00619281	-0.00701129	0.0147886	0.0250313	-0.00137332	0.00528098	-0.00565125	0.0107167
	-0.00326574	0.00772076	0.00882081	-0.00330692	0.000433329	0.00772066	-0.00696601	0.000215953	-0.00243281	0.0079592	-0.000753266	0.000914474	-0.00024797	-0.00446698	-0.0190355	0.00300933	0.00625994	-0.00668543	0.0137334	0.0219337	-0.00141653	0.00550787	-0.00477362	0.00585237
	-0.00258495	0.00769925	0.00980629	-0.00538747	0.000496983	0.00750889	-0.00670117	-0.00267021	-0.00239877	0.0084135	-0.00054983	-0.000727114	0.000421104	-0.00464069	-0.0195714	0.000247067	0.00641456	-0.00681649	0.012684	0.0188832	-0.00138775	0.00576336	-0.00351318	0.00243518
	-0.00191685	0.00773424	0.0101495	-0.00545205	0.000502123	0.00730465	-0.00692391	-0.00641604	-0.00244201	0.00879616	-8.51953e-05	-0.00460814	0.000974017	-0.00486148	-0.0177138	-0.00209327	0.00658173	-0.00669228	0.0118551	0.0115258	-0.00140823	0.00628554	-0.00272143	0.000155603
	-0.0014006	0.00775826	0.00946123	-0.00377274	0.00049406	0.00697928	-0.00810002	-0.00859857	-0.00240282	0.00925861	-0.000758668	-0.00423721	0.00137942	-0.0050839	-0.0191593	-0.00655792	0.00674598	-0.00631746	0.0106574	0.00664996	-0.00133717	0.00673347	-0.00269411	-0.00186439
	-0.000794372	0.00818436	0.0086526	-0.0043673	0.000410726	0.00649643	-0.00975028	-0.00819061	-0.00244512	0.00967181	-0.00170783	-0.00597833	0.00176556	-0.00537486	-0.016498	-0.00932574	0.00690566	-0.00592504	0.00935545	-9.95759e-05	-0.00131651	0.00718863	-0.0029098	-0.00293499
	-0.000323633	0.00817149	0.00761272	-0.00130892	0.000422465	0.00580693	-0.010422	-0.00631285	-0.00240878	0.0102129	-0.00200792	-0.00490086	0.00206511	-0.0056762	-0.0167831	-0.0133112	0.00705131	-0.00558483	0.00705176	-0.00661687	-0.00120555	0.00713705	-0.00517895	-0.00437137
	0.000248376	0.00842533	0.00697818	0.00018754	0.000140498	0.0053026	-0.0104236	-0.00719344	-0.00247865	0.0108667	-0.00213223	-0.00364777	0.00241083	-0.0060481	-0.0132096	-0.0142195	0.00719529	-0.00523812	0.00672875	-0.0144424	-0.00116545	0.00711096	-0.00557447	-0.00811419
	0.000600941	0.00851714	0.00629184	0.00273997	-0.000351979	0.00471522	-0.0103833	-0.0066018	-0.00255016	0.0113469	-0.00315533	-0.000953379	0.0026912	-0.00639713	-0.0120743	-0.0166672	0.00730379	-0.00491991	0.00526536	-0.0214995	-0.00105915	0.00748028	-0.00718402	-0.013333
	0.000928677	0.00871894	0.00555028	0.00716046	-0.000264761	0.00429828	-0.0109749	-0.00690769	-0.00279677	0.0114862	-0.00381346	0.00100962	0.00302985	-0.00677744	-0.0106693	-0.0108556	0.00732576	-0.00456873	0.00571702	-0.0153158	-0.00107241	0.007828	-0.00825612	-0.0162688
	0.00111163	0.008923	0.00507057	0.0113669	-0.000152201	0.0039034	-0.0116974	-0.00450251	-0.0029338	0.0116142	-0.00375564	0.00291863	0.00330684	-0.00709372	-0.0115499	-0.00568783	0.00670741	-0.0042217	0.00322381	-0.00614575	-0.00108567	0.00792606	-0.00888484	-0.016874
	0.0013926	0.00909122	0.00534701	0.0149427	-7.06381e-05	0.00351028	-0.0119302	-0.00220777	-0.00308309	0.0116895	-0.00372698	0.00369583	0.00363911	-0.00744886	-0.00907851	0.00127266	0.00670058	-0.00383426	0.00303742	-0.00290995	-0.00118765	0.00816941	-0.0087752	-0.00884431
	0.00158357	0.0090609	0.00677334	0.0137839	3.15765e-05	0.00303067	-0.0117027	0.000215174	-0.0030884	0.0117788	-0.00336271	0.00434293	0.00394252	-0.00775406	-0.00660503	0.000556425	0.00675688	-0.00347458	-0.000316472	-0.00218472	-0.00124425	0.00842506	-0.00689276	-0.0043214
	0.00178521	0.00930484	0.00755474	0.0124549	0.000116914	0.00279222	-0.0100294	-0.00241339	-0.00313649	0.0118613	-0.00262215	0.00242239	0.00435149	-0.00813778	-0.00426825	-0.00397335	0.00681343	-0.00309767	-0.000213666	0.00060001	-0.00133033	0.00884214	-0.00826978	0.000191621
	0.0017834	0.00945927	0.00920933	0.0122142	0.000221021	0.00271109	-0.00905675	-0.0053412	-0.00309574	0.0120273	-0.00210794	0.00188906	0.00483068	-0.00847131	-0.00180515	-0.00590437	0.00677482	-0.00276016	-0.00193409	0.00761415	-0.00145248	0.00918803	-0.00849001	0.00292517
	0.00167699	0.0098034	0.0104143	0.00973258	0.000313885	0.00249187	-0.00741367	-0.0068101	-0.00309911	0.0121381	-0.00266656	-0.00188897	0.00538212	-0.00889202	-0.00118867	-0.00864537	0.0067226	-0.00242407	-0.00159387	0.015769	-0.00160736	0.00970121	-0.0076334	0.0069047
	0.00137136	0.0101276	0.0117016	0.00979435	0.000424835	0.00185547	-0.00641655	-0.00738047	-0.00304076	0.0122207	-0.00310247	-0.0041681	0.00586533	-0.00921538	0.00155519	-0.00771587	0.00662969	-0.00212745	-0.00383436	0.019562	-0.00164974	0.0102106	-0.00679892	0.00882794
	0.00115896	0.0107652	0.0132031	0.00630227	0.000527518	0.00153265	-0.00554852	-0.01135	-0.00300729	0.0121292	-0.00313843	-0.00587581	0.0063561	-0.00954462	0.00370609	-0.00739196	0.00656315	-0.00184832	-0.00384389	0.0223616	-0.0016211	0.0108892	-0.00612917	0.0102813
	0.00100123	0.011271	0.0146235	0.00177389	0.000647754	0.00136449	-0.00556551	-0.014339	-0.00292938	0.0120826	-0.00312726	-0.00213797	0.00676305	-0.00970439	0.00735187	-0.00707885	0.00647173	-0.00160364	-0.00645026	0.0204997	-0.00145549	0.0108682	-0.00702467	0.015412
	0.000899605	0.0114558	0.0146134	-8.71181e-05	0.000760429	0.00121976	-0.00478379	-0.0168413	-0.00284352	0.012093	-0.00158887	-0.0040827	0.00719754	-0.00984702	0.00861334	-0.00691153	0.00640955	-0.00137696	-0.00681706	0.0186659	-0.0013401	0.0113841	-0.00778766	0.0181404
	0.000818859	0.0114005	0.0137145	-0.00635628	0.00088892	0.00101304	-0.00466089	-0.0182792	-0.00272609	0.0122385	-0.00109199	-0.00512173	0.00756829	-0.00991207	0.011266	-0.00591948	0.00632547	-0.00116691	-0.00844141	0.0133782	-0.00112649	0.0116181	-0.00997624	0.0178705
	0.000768092	0.011464	0.0140332	-0.0100999	0.00100739	0.000836853	-0.0036551	-0.0157874	-0.00256492	0.0126964	-0.000564699	-0.00716654	0.00798387	-0.0099802	0.0116873	-0.00942173	0.00627288	-0.00095171	-0.008833	0.00925148	-0.000973161	0.011972	-0.0108297	0.0160244
	0.000724794	0.0115506	0.0146886	-0.0128647	0.00113762	0.000689224	-0.00233812	-0.0131826	-0.00239307	0.0133622	1.97312e-05	-0.00103987	0.00834859	-0.0100175	0.0141859	-0.00857778	0.00619956	-0.00072034	-0.0100779	0.00316583	-0.000717915	0.0121638	-0.0109484	0.0120806
	0.000709287	0.011898	0.0164072	-0.0141334	0.00125313	0.000960185	-0.00107947	-0.0100309	-0.00217778	0.0137991	0.000266781	0.00797265	0.00877171	-0.0100636	0.0132873	-0.00492036	0.00615594	-0.000452619	-0.010389	0.000634309	-0.000520688	0.0124563	-0.0111805	0.00627347
	0.000697142	0.0120347	0.0173024	-0.0151079	0.00137556	0.00114906	-0.000758885	-0.00580587	-0.00199095	0.0142369	0.000838445	0.00990882	0.00916522	-0.0100896	0.0152849	-0.00281494	0.00608565	-0.000141487	-0.0125891	-0.00395043	-0.000322416	0.0126224	-0.0101553	-0.000128903
	0.000706175	0.0122869	0.0179917	-0.0189314	0.00148169	0.00119851	-0.000934584	-0.0024494	-0.00178148	0.0146352	0.00276341	0.0130815	0.00974366	-0.0101347	0.015809	-0.00286278	0.00604535	0.000210068	-0.0127917	-0.00925537	-0.000361869	0.0129255	-0.0102077	-0.00445547
	0.000713947	0.0123251	0.0184095	-0.0201144	0.00159543	0.00126717	-0.000259536	-0.0037425	-0.00161585	0.0152272	0.00381126	0.0156894	0.0110858	-0.0101487	0.0177688	-0.000321666	0.00597285	0.000593327	-0.0141795	-0.012584	-0.000348715	0.013076	-0.0106547	-0.0076591
	0.000726122	0.0125095	0.0187921	-0.0186465	0.00170733	0.0013817	0.000587913	-0.00394388	-0.001418	0.0156102	0.00427753	0.0197347	0.0117063	-0.0101898	0.0173481	-0.00256269	0.00593557	0.00100529	-0.0153574	-0.0138573	-0.000357176	0.0132744	-0.0103874	-0.0072148
	0.000729626	0.0124872	0.0196015	-0.0224878	0.00185168	0.00156945	0.00185187	-0.00322616	-0.00125876	0.0157545	0.00493545	0.0246344	0.0120609	-0.0101727	0.0183918	-0.0061522	0.00586169	0.00143131	-0.0169951	-0.0166722	0.000796533	0.0133403	-0.0104981	-0.00780683
	0.000720506	0.012608	0.0206951	-0.0254078	0.00205193	0.00173458	0.00304618	-0.00188155	-0.00105281	0.0156039	0.00769707	0.0226525	0.0123459	-0.0101807	0.0174638	-0.0036602	0.00582515	0.00185986	-0.017986	-0.0161328	0.000854797	0.013501	-0.0110079	-0.0106496
	0.000705925	0.0122659	0.0213067	-0.0218588	0.00233264	0.0018901	0.00387831	-0.00110594	-0.000879296	0.0155669	0.00903277	0.0180794	0.0121282	-0.0100844	0.0176908	-0.00152872	0.00574354	0.00221947	-0.0200951	-0.0175984	0.000934155	0.0135875	-0.011952	-0.0128062
	0.000693347	0.0112818	0.0213562	-0.0157457	0.00264487	0.00202517	0.00583015	-5.92062e-06	-0.000667266	0.0154938	0.0104588	0.0155787	0.0123278	-0.0100111	0.0161772	0.000520108	0.00569824	0.00249649	-0.0212921	-0.0192625	0.000931578	0.0137683	-0.0125712	-0.0176163
	0.000729144	0.0112205	0.0202488	-0.0168686	0.00278781	0.00221148	0.00655089	-0.000183263	-0.000494848	0.0155163	0.0121177	0.0122588	0.0127144	-0.0098073	0.0164012	-0.00144815	0.00560214	0.00270264	-0.0219886	-0.0183958	0.000954087	0.0138737	-0.0128848	-0.00970707
	0.000803349	0.0113463	0.0206678	-0.0158702	0.00267292	0.00246292	0.00704489	0.00180576	-0.000380048	0.0153909	0.0138124	0.0112334	0.0132358	-0.00964749	0.0159031	-0.00549205	0.00555116	0.00281857	-0.0222712	-0.0158905	0.000890176	0.0140499	-0.0127549	-0.0061622
	0.000976746	0.0113125	0.021768	-0.012904	0.00235759	0.00272431	0.00796595	0.00437543	-0.000851842	0.0152864	0.015029	0.00971431	0.0129684	-0.00935462	0.0165077	-0.00639685	0.00545928	0.0028494	-0.02215	-0.0142592	0.000879983	0.0141385	-0.0116848	-0.00624661
	0.00115351	0.0113203	0.0227639	-0.015814	0.00202671	0.00279377	0.00932125	0.00409599	-0.00118306	0.0144598	0.0154196	0.0084076	0.0139452	-0.00913144	0.014528	-0.00646544	0.00542495	0.00283673	-0.0220363	-0.0150369	0.000820046	0.0142758	-0.0100555	-0.00571836
	0.00143212	0.0111471	0.0228538	-0.0191623	0.00177767	0.00260692	0.0099327	0.00347808	-0.00126848	0.014684	0.0146999	0.0101128	0.0144609	-0.00878235	0.0140592	-0.0136777	0.00536004	0.00296048	-0.02194	-0.00725333	0.000817399	0.014318	-0.00867022	-0.00739112
	0.00167387	0.0116847	0.02223	-0.0227148	0.00172471	0.0026707	0.0100844	-0.00056151	-0.00127094	0.014376	0.0139546	0.0134223	0.015067	-0.00854318	0.0129273	-0.0175988	0.00534914	0.00314272	-0.0214054	-0.00223269	0.000758844	0.0144099	-0.0074356	-0.0052304
	0.00201698	0.0120071	0.0236451	-0.0259613	0.00173813	0.0028535	0.0108363	0.00122979	-0.00123552	0.0139291	0.0151677	0.0116415	0.0155101	-0.00820949	0.0122936	-0.0168658	0.00531204	0.0034598	-0.0214925	0.00389108	0.00072637	0.0146121	-0.00760005	-0.00310405
	0.00228062	0.0124083	0.02442	-0.0236731	0.00184679	0.00307825	0.011564	0.00483596	-0.00111768	0.0138559	0.0160094	0.0134219	0.0160329	-0.00801063	0.012442	-0.0108503	0.00532796	0.00476317	-0.0220662	0.00723902	0.000633215	0.0152989	-0.00934606	-0.00192832
	0.00257184	0.0128311	0.0248235	-0.0212739	0.00193634	0.00329002	0.0121399	0.00814505	-0.00104149	0.0140414	0.0170947	0.0118349	0.0164145	-0.00773435	0.0121282	-0.00407367	0.0053374	0.0051041	-0.0229457	0.00834447	0.000561908	0.015416	-0.0109936	-0.000990277
	0.00276428	0.0130998	0.0257297	-0.0175243	0.00209307	0.00350431	0.0125978	0.0056164	-0.000994024	0.014159	0.0179907	0.0110696	0.0168777	-0.00756349	0.0115088	-0.00106036	0.00543402	0.00542694	-0.0225081	0.00862297	0.000456439	0.0154466	-0.0118633	0.000644932
	0.00298592	0.0131757	0.0258282	-0.0175044	0.00221198	0.00373531	0.0131383	0.00237014	-0.00105456	0.0143309	0.0199272	0.0127513	0.0171898	-0.00729977	0.0111555	0.0022121	0.00557795	0.00581627	-0.0214579	0.0087816	0.000438382	0.015385	-0.0130979	0.00135696
	0.00316827	0.0133372	0.0262704	-0.0178568	0.00221786	0.00402318	0.0135769	0.000551324	-0.00108229	0.0144381	0.0208677	0.0143151	0.0174665	-0.00707431	0.0115783	0.0051515	0.00596941	0.00615637	-0.0194054	0.0090019	0.000479217	0.0153434	-0.013067	0.00146281
	0.00341507	0.0132991	0.0264892	-0.0167049	0.0021768	0.00434047	0.0136272	-0.00399042	-0.00108833	0.01458	0.0215665	0.0164783	0.0167732	-0.00670772	0.0118744	0.00739399	0.00571108	0.00650591	-0.0186805	0.00551551	0.000718313	0.0152081	-0.0133513	0.00121395
	0.00372185	0.0132608	0.0257107	-0.0199849	0.00207256	0.00468225	0.0142373	-0.00886007	-0.000990974	0.0146419	0.0220754	0.0203102	0.0170253	-0.00623674	0.0116332	0.00581269	0.00591925	0.0068034	-0.0166538	0.00433266	0.000962521	0.0151435	-0.0126788	-0.000126444
	0.00463885	0.0129923	0.0259237	-0.0222126	0.00190054	0.0050013	0.0161472	-0.0136212	-0.000852213	0.0149291	0.0225684	0.0226949	0.0172962	-0.00544128	0.0123411	0.00291242	0.00613756	0.00714549	-0.0155247	0.00301302	0.00125128	0.0153116	-0.012055	-0.00336893
	0.00505698	0.0127661	0.0267036	-0.0228805	0.00170558	0.0053602	0.0186967	-0.0124844	-0.000664173	0.015256	0.0239072	0.0237956	0.0176874	-0.00456443	0.0132462	0.00318073	0.00640901	0.00791459	-0.0150243	0.00241114	0.00146667	0.0150651	-0.0104067	-0.00475263
	0.00540828	0.01238	0.0266209	-0.0215443	0.00149915	0.00577452	0.0194771	-0.0108851	-0.000522479	0.0155931	0.0238497	0.0250631	0.0179609	-0.00395771	0.0139162	0.00211689	0.00659113	0.00860275	-0.0139405	0.000291034	0.0017193	0.0147671	-0.00895429	-0.00435274
	0.00560309	0.0121057	0.0251405	-0.024773	0.0013614	0.00627202	0.0196905	-0.00786401	-0.00037181	0.0158218	0.0237849	0.0260185	0.0183196	-0.00344123	0.0137368	-0.00337492	0.0067241	0.00900947	-0.0128895	0.00346966	0.0019256	0.0145519	-0.00748407	-0.0059121
	0.00596362	0.0117045	0.0252188	-0.0242776	0.00128868	0.00677562	0.0195687	-0.0031515	-0.000168178	0.0160847	0.0237699	0.0248083	0.0185501	-0.00280462	0.0138544	-0.00650688	0.00674214	0.0093686	-0.0116796	0.00179763	0.0021834	0.014298	-0.0062992	-0.00849396
	0.00610251	0.0114449	0.0252023	-0.0273595	0.00127761	0.0071488	0.0196054	0.00158769	0.000176048	0.0162571	0.0228037	0.0221075	0.0187571	-0.00249867	0.0137841	-0.0153974	0.00674089	0.00965675	-0.0114994	0.00102995	0.00241821	0.0141334	-0.0050768	-0.0101653
	0.0058531	0.0110698	0.0246999	-0.0240075	0.0012745	0.00746176	0.0194544	0.00107756	0.000682077	0.0164915	0.022335	0.0180063	0.0186942	-0.00236847	0.0144562	-0.0194545	0.00668047	0.00991735	-0.0114725	-0.00456039	0.00271324	0.0139528	-0.00488144	-0.0128696
	0.00569509	0.0108586	0.0235603	-0.0174167	0.00124633	0.00772058	0.0189427	-0.000879215	0.00104259	0.0166322	0.0226078	0.0119612	0.0189673	-0.00243949	0.0145663	-0.0216328	0.00662276	0.0101454	-0.00887322	-0.00611894	0.00300269	0.0139307	-0.00415537	-0.0149448
	0.0056059	0.0105395	0.0223402	-0.0105039	0.00116168	0.00795935	0.0189188	-0.00677147	0.00120261	0.0168377	0.022462	0.0105516	0.0193536	-0.00238652	0.0140466	-0.0212857	0.00651578	0.0103501	-0.00630949	-0.00706716	0.00333789	0.0139717	-0.00330062	-0.0159107
	0.00551969	0.0104167	0.0207613	-0.00621265	0.00108105	0.00817492	0.0190563	-0.0114715	0.00140452	0.0169983	0.0226761	0.00431603	0.0197685	-0.00225489	0.0131916	-0.017966	0.00639837	0.0105578	-0.00430366	-0.00791476	0.00364839	0.014106	-0.0022112	-0.0133547
	0.00584707	0.0101577	0.0193016	-0.0036902	0.000983211	0.00838222	0.0189582	-0.0124343	0.0016387	0.0172234	0.0228624	-0.000246581	0.0200043	-0.00195124	0.0132552	-0.0161288	0.00622625	0.010763	-0.00287931	-0.00450682	0.00396029	0.0140158	-0.000938229	-0.0116673
	0.00614607	0.0100633	0.0180942	-0.000301312	0.000928954	0.00857746	0.0195723	-0.0129062	0.00189289	0.0173977	0.0229517	-0.00166978	0.0203188	-0.00168764	0.0132359	-0.014225	0.0060566	0.0110139	-0.00210659	-0.00623317	0.00420088	0.0132012	0.000342874	-0.00820185
	0.00645138	0.00972511	0.0182685	0.000717327	0.000877338	0.00876923	0.0199297	-0.0149143	0.00199249	0.0174822	0.0230566	-0.00257086	0.0204906	-0.00136358	0.0124435	-0.0187777	0.00600143	0.0112954	-0.00197063	-0.00558757	0.00444791	0.0122401	0.00156111	-0.00719024
	0.00668077	0.0095136	0.0175575	-0.000539796	0.000870799	0.00896101	0.0202213	-0.0198751	0.00210557	0.0174684	0.0226531	-0.00626144	0.0207558	-0.00118326	0.0118371	-0.0206103	0.00605644	0.0116301	-0.0019716	-0.00490686	0.00460534	0.0117231	0.00273697	-0.00424573
	0.00697523	0.00915666	0.017382	0.00228344	0.000846773	0.00915054	0.0199797	-0.0184643	0.00212043	0.0174859	0.0220941	-0.00398435	0.0208965	-0.00107263	0.0101108	-0.0155824	0.00608796	0.0119902	-0.00212432	-0.00596103	0.00479336	0.0113463	0.0023744	-0.00476895
	0.00724141	0.00903092	0.018429	0.00543415	0.000787019	0.00936322	0.0198096	-0.0166477	0.00217618	0.0175577	0.0231535	-0.00241007	0.0211382	-0.00108027	0.00966552	-0.0144522	0.00602925	0.012376	-0.00286898	-0.0063698	0.00489282	0.0111608	0.00204811	-0.00470885
	0.00757746	0.0087464	0.0181933	0.00332201	0.000356789	0.00959915	0.0189675	-0.0149154	0.00213544	0.0176938	0.0223812	-0.00118354	0.021341	-0.00108614	0.00918946	-0.0132307	0.00567784	0.0127689	-0.00262601	-0.00251962	0.00503462	0.0109865	0.00210613	-0.00452708
	0.00648826	0.00849836	0.0172655	0.00461709	0.000332922	0.00993121	0.01799	-0.0159557	0.00211345	0.0178111	0.0214008	-0.000268579	0.0217903	-0.0011337	0.0100436	-0.0152392	0.00534486	0.0131716	-0.00333296	0.00176965	0.00509972	0.0108947	0.00158606	-0.0035793
	0.00819943	0.0081231	0.015841	0.00468384	0.000625173	0.010358	0.017338	-0.0180299	0.00197023	0.0179429	0.0191333	-0.000603651	0.0225299	-0.00124765	0.0115489	-0.0175303	0.00507991	0.0135732	-0.00365152	0.00597213	0.00521421	0.0108851	-0.000192735	-0.0034887
	0.00846139	0.0079128	0.0146557	0.00297873	0.00108011	0.0108826	0.0165312	-0.0156219	0.00184227	0.0180255	0.0172907	-0.000525117	0.0229823	-0.00140766	0.0122565	-0.0219146	0.00482548	0.0139786	-0.00434256	0.013264	0.00531289	0.0110237	-0.000994502	-0.00187909
	0.00878682	0.00755016	0.0133608	-0.0016939	0.00162551	0.0114142	0.0154622	-0.015217	0.00161359	0.0181003	0.015558	0.000976497	0.0231213	-0.00150895	0.0133342	-0.0236725	0.00454867	0.0143831	-0.00451521	0.0124671	0.00466126	0.0115209	-0.00129819	0.0019411
	0.00906455	0.00732784	0.0118162	0.000141281	0.00182064	0.0119906	0.0147684	-0.0149969	0.00141546	0.0181014	0.0136541	0.00428261	0.0233571	-0.00157192	0.0138695	-0.0206246	0.00426423	0.0147813	-0.00413223	0.0153027	0.00513638	0.0123129	-0.00125918	-0.00124602
	0.00942577	0.00693953	0.00874246	-0.00086918	0.00197267	0.0123265	0.0141307	-0.0186049	0.00114135	0.0178917	0.0134413	0.00485239	0.0234415	-0.00164468	0.01519	-0.0175194	0.00396486	0.0151526	-0.00349989	0.00927321	0.00528529	0.0128191	-0.000336084	-0.00556898
	0.00975305	0.00667227	0.00791401	-0.00415092	0.00217685	0.0124223	0.0138113	-0.018275	0.000900469	0.0174314	0.0128793	0.00138395	0.0236552	-0.00174215	0.0153094	-0.0141702	0.00366047	0.0154458	-0.00346851	0.00184429	0.00526986	0.0130346	-0.00063943	-0.00536299
	0.0101884	0.00625472	0.00730694	-0.00435962	0.00239782	0.0124135	0.0135142	-0.0171306	0.00060214	0.0174711	0.0119538	-0.00471726	0.0237433	-0.00183733	0.0159335	-0.0127364	0.00335141	0.0156848	-0.00411424	-0.00322857	0.00536259	0.0131899	-0.00159167	-0.00533827
	0.0105873	0.00594195	0.00717577	-0.00654186	0.00267259	0.0123895	0.0125294	-0.0119002	0.000344829	0.0176146	0.0107958	-0.00902362	0.0239605	-0.00184271	0.0163439	-0.0113881	0.00298315	0.0158764	-0.00398159	-0.00797233	0.00541625	0.0132889	-0.001374	-0.0052254
	0.0111195	0.00550599	0.00673253	-0.00799458	0.00301369	0.0123159	0.0107505	-0.0106891	4.28923e-05	0.0177918	0.00894046	-0.00886284	0.024063	-0.00183837	0.0153275	-0.00816221	0.00252402	0.0161075	-0.00358782	-0.0116807	0.00562973	0.0134101	-0.00130802	-0.00963221
	0.0116106	0.00516203	0.00630827	-0.00783779	0.00339519	0.0122172	0.00893705	-0.00607262	-0.000212042	0.0180431	0.0054572	-0.0109967	0.0242927	-0.00175875	0.0134249	-0.00292118	0.00191957	0.0163249	-0.00311647	-0.0107337	0.00571994	0.0135019	-0.00143079	-0.00905237
	0.0122902	0.00473753	0.00480432	-0.00483678	0.00376097	0.0120469	0.0070426	-0.00353703	-0.000504743	0.018404	0.00405068	-0.0152888	0.024406	-0.00174134	0.0136869	-0.00571782	0.00142867	0.0165347	-0.00270373	-0.0097352	0.00620343	0.0136333	-0.0027105	-0.00701637
	0.0122277	0.0044016	0.00270068	-0.000268134	0.00392745	0.0118252	0.00530263	-0.00235902	-0.000745095	0.0188945	0.0028129	-0.0168582	0.0245996	-0.00168892	0.012237	-0.00996074	0.000975454	0.0166724	-0.00209001	-0.0120555	0.00584959	0.0137467	-0.00424824	-0.00800657
	0.0122447	0.00404518	0.000854525	0.00626351	0.00400004	0.0115919	0.0031247	-0.00026196	-0.00100649	0.0192922	0.0015798	-0.0125619	0.0245909	-0.00175158	0.0121863	-0.0143403	0.00059433	0.0169642	-0.00328675	-0.0153193	0.0056277	0.0139136	-0.00531225	-0.00861539
	0.0125038	0.00376932	-0.000567101	0.0109345	0.0040584	0.0113683	0.00153315	0.000668597	-0.00121704	0.0195468	0.000181745	-0.00899524	0.024547	-0.00179167	0.0119832	-0.0181623	0.000216897	0.0171291	-0.00501672	-0.0107978	0.00568778	0.0140615	-0.00690358	-0.00506627
	0.0128594	0.00350794	-0.00124432	0.0109359	0.00408003	0.0111478	0.000227311	0.00118632	-0.00143066	0.0195965	-0.00123447	-0.0089404	0.024321	-0.00196098	0.0138961	-0.0201051	-0.000124755	0.0173262	-0.00635552	-0.00989039	0.00576723	0.014275	-0.00762307	-0.00169651
	0.0131186	0.0032471	-0.000686015	0.0104354	0.00415396	0.0108716	-0.00165842	0.00286012	-0.00160324	0.0196576	-0.00381882	-0.00872743	0.0240927	-0.00210184	0.0141081	-0.0142608	-0.000567553	0.017645	-0.00752673	-0.0103637	0.00584357	0.0144045	-0.00805271	-1.40101e-06
	0.0134378	0.00297313	-0.00284735	0.0145315	0.00421371	0.0102977	-0.0031939	0.00123188	-0.00176311	0.0197075	-0.00477312	-0.00875908	0.0237709	-0.00236708	0.0141574	-0.0139387	-0.0014454	0.0180924	-0.00817497	-0.00646894	0.00589566	0.0139709	-0.00856738	0.00315279
	0.0133888	0.00264195	-0.00351023	0.0133749	0.00434405	0.0102586	-0.00455683	-0.000914559	-0.0018891	0.0198347	-0.00557718	-0.00419915	0.0234605	-0.00258216	0.0139735	-0.0148056	-0.00203586	0.0186156	-0.00811105	-0.00280203	0.00594301	0.0142187	-0.00907312	0.00258102
	0.0132233	0.00265099	-0.00390295	0.0144473	0.00445427	0.0102885	-0.00571773	-0.00317686	-0.00198533	0.0199045	-0.00568901	-0.00173802	0.0231016	-0.00289472	0.0143699	-0.0114215	-0.00236421	0.0192457	-0.00816768	0.00185702	0.00598429	0.0144943	-0.00983238	-0.000659705
	0.0132343	0.0029712	-0.00383986	0.0125111	0.00459786	0.0102485	-0.00656974	-0.00558417	-0.00204139	0.020013	-0.00585869	-0.000726145	0.022748	-0.00311541	0.0146214	-0.0124104	-0.00268562	0.0198665	-0.00854404	0.00237534	0.00604792	0.0146995	-0.00882644	-1.73703e-05
	0.0134955	0.00277601	-0.00423355	0.0108595	0.0046664	0.0101749	-0.00782536	-0.00917817	-0.00204287	0.0200012	-0.00625434	0.00111858	0.0223777	-0.00340997	0.0148366	-0.0110413	-0.00296137	0.0205546	-0.00843769	0.00519223	0.00612726	0.0149332	-0.00686363	-0.000274014
	0.01373	0.00232551	-0.00474545	0.00744343	0.00473389	0.0100566	-0.00920489	-0.0105124	-0.00193229	0.020008	-0.0065337	0.00383517	0.0220059	-0.00359992	0.0137615	-0.0107909	-0.00327422	0.0212084	-0.0087765	0.00610994	0.0062377	0.015122	-0.00523426	0.000257264
	0.0136716	0.00189369	-0.00572155	0.00212383	0.00472914	0.00991736	-0.0102304	-0.010106	-0.00152927	0.0198878	-0.00708996	0.00318893	0.0216405	-0.00387733	0.0130833	-0.00978621	-0.00355572	0.0219301	-0.0079624	0.00736974	0.00637587	0.0153161	-0.00414253	0.00592881
	0.0128006	0.00133922	-0.00697012	0.00281733	0.00474949	0.00977492	-0.0114716	-0.00751271	-0.00124407	0.0197167	-0.00695187	0.00125269	0.0212707	-0.00407034	0.013925	-0.00736557	-0.00388545	0.0225296	-0.0068714	0.00474636	0.00655979	0.0154536	-0.00418651	0.005793
	0.0128973	0.000766935	-0.00856321	0.00602254	0.00471221	0.00964465	-0.0127964	-0.00719319	-0.00110494	0.0194263	-0.00752657	-0.00341221	0.0209263	-0.00437111	0.0149319	-0.00316757	-0.00418672	0.0231343	-0.00629923	0.00410681	0.00680789	0.0155798	-0.00339427	0.00299394
	0.012852	0.000112391	-0.00938943	0.00649792	0.00470868	0.0094647	-0.0116086	-0.00948095	-0.000885767	0.0191684	-0.00680877	-0.00516909	0.0205829	-0.0046105	0.0150919	-0.00102092	-0.00453261	0.0236056	-0.00631348	0.00670638	0.0071585	0.0156277	-0.00287493	0.00230863
	0.012975	0.000257474	-0.0102961	0.00576296	0.00465034	0.00910879	-0.0108655	-0.0118823	-0.000422609	0.018897	-0.00701932	-0.00663653	0.0202886	-0.0049625	0.01448	-0.00296761	-0.00483725	0.0240353	-0.00664173	0.00789094	0.00757219	0.015648	-0.00209798	0.00469886
	0.0129472	-0.000251935	-0.0115127	0.00581515	0.00463294	0.00873584	-0.0112529	-0.011555	-9.27292e-05	0.0187147	-0.00628136	-0.00532637	0.0200153	-0.00527157	0.0131822	-0.00339783	-0.00517972	0.0243455	-0.00602293	0.00593698	0.00805555	0.0155579	-0.00142501	0.00424314
	0.0130336	-0.000133277	-0.0133599	0.00462033	0.00457094	0.00842497	-0.010558	-0.011593	-0.000492518	0.0184781	-0.00646153	-0.00601088	0.0198209	-0.0056956	0.0106207	-0.00433017	-0.00643317	0.0246579	-0.0054018	0.000290021	0.00849159	0.0154078	-0.00173574	0.00257538
	0.0131018	-0.000233131	-0.0150377	0.00480844	0.00457002	0.00818354	-0.00959187	-0.0125183	-0.000600287	0.0182953	-0.00629485	-0.00898364	0.0196834	-0.00610655	0.00880983	-0.00674854	-0.00673818	0.0249382	-0.00471343	-0.00271102	0.00891474	0.0150408	-0.00220924	0.00497681
	0.0133251	-0.000481001	-0.0162351	0.00531625	0.00454799	0.00798169	-0.00968468	-0.0151494	-0.000916566	0.0179233	-0.00510296	-0.0102584	0.0196526	-0.0066448	0.00631301	-0.0111295	-0.00693803	0.0252503	-0.00471732	-0.00597035	0.00916379	0.0152004	-0.00265493	0.00400434
	0.0135186	-0.000713046	-0.0170695	0.00379854	0.00462181	0.0078607	-0.0103285	-0.0124668	-0.00154925	0.0171005	-0.00352165	-0.00986014	0.0197227	-0.00717951	0.00513829	-0.00850895	-0.0071184	0.0256145	-0.00466842	-0.00943609	0.00939968	0.0152781	-0.00205572	0.00373302
	0.0137331	-0.000964867	-0.0174792	0.000879188	0.0047062	0.00779107	-0.0111976	-0.0102753	-0.00168733	0.0165648	-0.00328428	-0.0127757	0.0198945	-0.00779192	0.00257635	-0.00616377	-0.00724504	0.026125	-0.00433713	-0.0120409	0.00958729	0.0153326	-0.00271084	0.00535526
	0.0139098	-0.00124224	-0.0198176	-0.000395809	0.00478746	0.00786189	-0.0118349	-0.00904616	-0.00193097	0.0164338	-0.00267501	-0.00897839	0.0201696	-0.00831386	0.00194862	-0.00872674	-0.00737412	0.0266283	-0.00323018	-0.00911574	0.0097958	0.0153551	-0.00200543	0.0072665
	0.0140657	-0.00155304	-0.0193559	0.00180179	0.00474427	0.0078826	-0.0109889	-0.00812898	-0.00217644	0.0162383	-0.00251101	-0.0022287	0.0204541	-0.00882989	-0.000348768	-0.0100428	-0.00745637	0.0271476	-0.00163735	-0.00693885	0.00997559	0.0153907	-0.00129864	0.00750416
	0.0142767	-0.00194486	-0.0194309	-0.000829181	0.004654	0.00772242	-0.0102668	-0.00847362	-0.00242076	0.0161944	-0.00239216	0.00412406	0.0208178	-0.00917236	-5.43213e-05	-0.0104182	-0.00756442	0.0276495	-9.28586e-05	-0.00451653	0.0101674	0.0154265	-0.00100956	0.0112843
	0.0145	-0.00233098	-0.0204815	-0.00324366	0.00452966	0.00757945	-0.00960549	-0.0079411	-0.00253494	0.0160273	-0.00138593	0.00385329	0.0212148	-0.0093395	-0.000479863	-0.00918507	-0.00764883	0.0283295	0.000606708	-0.0033094	0.0103346	0.0154695	-0.000419896	0.0132812
	0.0148725	-0.00280327	-0.0219387	-0.00660168	0.00443136	0.00751097	-0.00882484	-0.00739652	-0.00266474	0.0159875	-0.00153478	0.00779626	0.0217431	-0.00917551	0.0010595	-0.009036	-0.00779578	0.0287529	0.000483389	0.00194325	0.0105135	0.0155227	-0.000336805	0.0118926
	0.0152092	-0.0032284	-0.0230158	-0.0059189	0.00430761	0.00753607	-0.00802577	-0.00541452	-0.00276169	0.0158124	-0.00254595	0.0137985	0.0218184	-0.00920734	0.000399332	-0.00809163	-0.00793021	0.0290375	0.00114443	0.00398826	0.0106781	0.0155715	-0.000693476	0.010258
	0.0156694	-0.00373953	-0.0239285	-0.00604236	0.00421485	0.00792055	-0.00678769	-0.00202456	-0.00290422	0.0157629	-0.00299648	0.0175539	0.0217464	-0.00925604	0.00160191	-0.00356368	-0.0081296	0.0292106	0.00139283	0.0082564	0.0108656	0.0156172	-0.000890042	0.00639657
	0.0160162	-0.00418607	-0.0245343	-0.00352526	0.00412935	0.00785606	-0.00480387	-0.00434113	-0.00303083	0.0155726	-0.00355054	0.0168904	0.0216665	-0.00946896	0.00290618	-0.00158978	-0.00830222	0.0294231	0.00199413	0.00978019	0.011039	0.0156433	-0.000726582	0.00682345
	0.0164093	-0.00472742	-0.0245672	0.00551365	0.00410801	0.00760939	-0.00544406	-0.00465139	-0.00320636	0.0154861	-0.00482624	0.0181581	0.0215602	-0.00965319	0.00363955	9.63903e-05	-0.00853084	0.0296229	0.00263429	0.0111917	0.0112361	0.0156387	-0.000600137	0.00345689
	0.0166762	-0.00519773	-0.0241109	0.0137902	0.00410878	0.00746396	-0.00568282	-0.00435546	-0.00338757	0.0151964	-0.00630285	0.0172637	0.021453	-0.0100271	0.0024495	-0.000140785	-0.00872126	0.0298734	0.00428873	0.013026	0.0113931	0.0156112	-0.00060622	0.0035731
	0.016964	-0.00577019	-0.0238695	0.0200767	0.00412527	0.00717173	-0.00697005	-0.00587595	-0.00363687	0.0148917	-0.008084	0.0175146	0.021305	-0.0105819	0.00208514	-0.000164404	-0.00896365	0.0301209	0.0052519	0.00912507	0.0115661	0.0155401	-0.000424852	0.0054312
	0.017154	-0.00625552	-0.0251604	0.0233714	0.00410928	0.006397	-0.0081256	-0.00406244	-0.0038819	0.0144628	-0.00944846	0.0155111	0.0211729	-0.0112916	0.000403106	0.00190163	-0.00916065	0.0303992	0.00605065	0.00713723	0.0116839	0.0154625	0.00074793	0.0104532
	0.0173854	-0.00674972	-0.0264519	0.0293967	0.00402636	0.00552987	-0.00922026	-0.00396312	-0.00415346	0.01422	-0.0122906	0.0138109	0.0210132	-0.0119837	0.00109467	0.00170734	-0.00941034	0.0306243	0.00755093	0.00856374	0.0118411	0.0153621	0.00047087	0.0113475
	0.017536	-0.00699258	-0.0284868	0.0296125	0.00389521	0.00503853	-0.0104536	-0.00476945	-0.0043593	0.013858	-0.0141987	0.0111263	0.0209583	-0.0126081	-7.97508e-05	0.00249369	-0.00961204	0.0307131	0.00848645	0.00709328	0.0119275	0.0152928	0.000271489	0.0114735
	0.0177337	-0.00723029	-0.0306456	0.029695	0.00370333	0.00482456	-0.0109844	-0.00492067	-0.00453398	0.0135729	-0.015011	0.0122779	0.0213575	-0.0131387	0.00137383	0.00273492	-0.00987508	0.0306725	0.00954136	0.003901	0.0119265	0.0152096	-0.000162464	0.0120993
	0.01788	-0.00746227	-0.0295543	0.0308698	0.00352339	0.00473882	-0.0124511	-0.00365266	-0.00466872	0.0130863	-0.0166691	0.01516	0.0216779	-0.0135955	0.000859987	0.00350934	-0.010091	0.0306275	0.0115565	0.00529117	0.0122683	0.0151553	4.10638e-05	0.0111452
	0.0184613	-0.00789335	-0.0298835	0.0262179	0.0031875	0.00458942	-0.0136353	-0.00143467	-0.00485283	0.012666	-0.0165038	0.0150798	0.0215097	-0.0139911	0.000490586	0.00351937	-0.0103762	0.0304945	0.01343	0.00234803	0.0126877	0.0150679	-0.000322699	0.0101385
	0.019203	-0.00821713	-0.0296688	0.0192094	0.00279462	0.00442212	-0.0149163	-0.00131327	-0.00508091	0.0128358	-0.0161023	0.0146469	0.0213085	-0.0143456	0.000148113	0.00089429	-0.0105868	0.0303104	0.0129214	0.00536006	0.0128467	0.0150214	-0.00143743	0.00866734
	0.0195745	-0.00864575	-0.0296599	0.0160292	0.00245819	0.00408067	-0.0167251	-0.00158531	-0.00532589	0.0129143	-0.0152837	0.0179538	0.0209253	-0.0146884	0.000501841	7.9091e-06	-0.0108228	0.0292595	0.0133752	0.004586	0.0130485	0.0149751	-0.00262421	0.00491216
	0.0196525	-0.00890727	-0.0296901	0.0105989	0.00242598	0.00370087	-0.0183887	0.00121694	-0.00553432	0.0126026	-0.0146263	0.0153922	0.0205831	-0.0150174	0.00184228	-0.00229991	-0.0109396	0.0290094	0.0137849	0.00471687	0.0132219	0.0150236	-0.00340265	0.00324081
	0.019684	-0.00930383	-0.0299643	0.00576017	0.00288114	0.00312639	-0.0187803	-0.00228861	-0.00568612	0.0123668	-0.0138893	0.0119598	0.0200635	-0.0153638	0.0030931	-0.00639222	-0.0111188	0.0287852	0.0130954	0.00613813	0.0133787	0.0150185	-0.00400836	-0.00189359
	0.0196546	-0.00962544	-0.0273204	0.00440734	0.00340075	0.00267811	-0.0195413	-0.00372985	-0.00578814	0.012177	-0.0136368	0.00975357	0.019185	-0.0157152	0.0038786	-0.0142823	-0.0112802	0.0288804	0.0124327	0.00670606	0.0131262	0.014903	-0.00452599	-0.00302168
	0.0197342	-0.0101567	-0.0255026	-0.000231348	0.00352577	0.00255287	-0.0206844	-0.00350599	-0.00582609	0.0121557	-0.0134248	0.0124723	0.0187956	-0.0161096	0.00513074	-0.0157496	-0.0116061	0.0294847	0.0130468	0.00627222	0.0130179	0.01476	-0.0046467	-0.00264407
	0.0199958	-0.0106186	-0.0240408	-0.00198085	0.00359921	0.00241693	-0.0220425	-0.0073322	-0.00585359	0.0119532	-0.0133332	0.0128829	0.0186042	-0.0165059	0.00705199	-0.0101666	-0.0117484	0.0292719	0.0123819	0.00205753	0.0129315	0.0150636	-0.00337174	-0.000824102
	0.0205884	-0.0112606	-0.0228973	-0.00831269	0.00362764	0.00200493	-0.0206808	-0.00865349	-0.00585654	0.0116847	-0.0130625	0.01154	0.0182481	-0.0167625	0.00971116	-0.0117842	-0.0117531	0.0289262	0.0138012	0.00157518	0.0128347	0.0145539	-0.00320328	-0.00312858
	0.0213948	-0.0118005	-0.0217203	-0.0116026	0.00367073	0.00165334	-0.0178811	-0.00670835	-0.00587751	0.0112816	-0.0127352	0.00567597	0.0179482	-0.0170839	0.0117597	-0.0150784	-0.01177	0.0286408	0.0141493	0.000427232	0.0127169	0.0144177	-0.00277205	-0.00899837
	0.0222221	-0.0124894	-0.0203671	-0.0152535	0.00375459	0.00103856	-0.0173758	-0.00567308	-0.00586895	0.0108756	-0.0111124	0.00172639	0.0175245	-0.0174244	0.0130299	-0.020305	-0.0124302	0.0280566	0.0136418	0.000188839	0.0127633	0.0143977	-0.0026269	-0.0135701
	0.0228864	-0.0130579	-0.0178481	-0.019154	0.00386124	0.000464649	-0.0163655	-0.00811489	-0.00586824	0.0104542	-0.0102636	-0.000448348	0.0171875	-0.0175561	0.0141588	-0.0233625	-0.012328	0.0274944	0.0136245	-0.00502402	0.0128232	0.0137135	-0.00297095	-0.013919
	0.0235224	-0.0137518	-0.0165122	-0.0157995	0.00397611	-0.000244627	-0.015177	-0.0106506	-0.00582513	0.0101819	-0.00890084	-0.00819986	0.0167205	-0.0177877	0.0143561	-0.0168366	-0.0122806	0.0272713	0.0141011	-0.00768264	0.0123003	0.0126655	-0.00326927	-0.0157694
	0.0240869	-0.0143187	-0.0153282	-0.0100392	0.00402139	-0.000877518	-0.0139513	-0.0114886	-0.00575666	0.00991887	-0.00889558	-0.00978589	0.0163524	-0.0181952	0.0143846	-0.0151536	-0.0123484	0.0271234	0.0141204	-0.0103501	0.0122532	0.0123285	-0.00330532	-0.0168613
	0.0246714	-0.0149915	-0.0136065	-0.00793835	0.00391497	-0.0017625	-0.0126104	-0.0103656	-0.00566938	0.00973269	-0.00840561	-0.0125703	0.0158374	-0.0185702	0.0137551	-0.0118426	-0.0125564	0.0269132	0.0141272	-0.0129208	0.0123718	0.0120929	-0.00287852	-0.0146022
	0.025209	-0.0155364	-0.0116599	-0.00200212	0.00381184	-0.00246821	-0.0110142	-0.0119484	-0.00586193	0.00939669	-0.00793491	-0.0149544	0.015459	-0.0188195	0.0126729	-0.0052136	-0.0127605	0.0267213	0.0127993	-0.018226	0.0124458	0.011905	-0.00182403	-0.013382
	0.0257558	-0.016167	-0.0104446	0.000829136	0.00363578	-0.0030786	-0.00937433	-0.0170309	-0.0060331	0.00906504	-0.007064	-0.0157508	0.0152373	-0.0189808	0.0115077	-0.00133186	-0.0130667	0.026467	0.0127515	-0.0186583	0.0125133	0.0117225	-0.000524452	-0.0070821
	0.0262604	-0.0166684	-0.00874082	0.00476526	0.00356708	-0.00347325	-0.00840194	-0.0174676	-0.00610508	0.00855711	-0.00607389	-0.016833	0.0153057	-0.0190767	0.0110307	-0.00110021	-0.0133596	0.0263226	0.0126602	-0.0142121	0.0125327	0.0115622	0.000647251	-0.00357835
	0.0267716	-0.0172337	-0.00500881	0.00499797	0.00347247	-0.00387566	-0.00879036	-0.0157976	-0.00603027	0.00790919	-0.0049963	-0.0189784	0.0150917	-0.0192127	0.0106188	0.000318243	-0.0137607	0.026305	0.0130271	-0.00903888	0.0125968	0.0114237	0.00110977	-0.00183009
	0.0272552	-0.0176697	-0.00355064	0.00719308	0.00346052	-0.00407991	-0.00947758	-0.0120493	-0.00588438	0.00713373	-0.00406904	-0.0208298	0.0138988	-0.0195143	0.010294	0.00193598	-0.0141326	0.0267159	0.0142241	-0.0071159	0.0126216	0.0113611	0.00291574	-0.00075375
	0.027758	-0.018155	-0.00254753	0.00891609	0.00341985	-0.00435468	-0.00892601	-0.00576017	-0.00558632	0.00642792	-0.00371216	-0.0197519	0.0135758	-0.0190998	0.00998943	0.000149413	-0.0145359	0.0267427	0.0139501	-0.00560021	0.012749	0.0114374	0.00459257	-0.000416339
	0.0282519	-0.0185177	-0.0014413	0.0111248	0.00343623	-0.00461392	-0.00876901	0.000727889	-0.00520025	0.00577555	-0.00345319	-0.018312	0.0134738	-0.0188786	0.0095674	2.20966e-05	-0.0148373	0.0267089	0.0126541	-0.00987443	0.0128052	0.0110628	0.00631435	-0.000551841
	0.0287713	-0.0189232	-0.000353632	0.0103278	0.00342863	-0.00495666	-0.00862724	0.00066346	-0.00468366	0.00516194	-0.00285458	-0.0196228	0.0129759	-0.0187871	0.00880185	-0.00270998	-0.0151177	0.0267483	0.0117212	-0.011041	0.0130449	0.0107704	0.00746378	-0.00291089
	0.0292821	-0.0192039	0.000848947	0.00668641	0.00344049	-0.00526801	-0.00830652	0.000431308	-0.00428487	0.00451938	-0.00288161	-0.0177428	0.0125267	-0.0187274	0.00694585	-0.00147914	-0.0153331	0.026905	0.0126475	-0.0159813	0.0132195	0.0105574	0.00890428	0.000171284
	0.0297979	-0.0195022	0.00238748	0.0041647	0.00341603	-0.00558305	-0.00742981	0.00371696	-0.00397953	0.00389578	-0.00266357	-0.018903	0.0120743	-0.0186325	0.00495696	-0.000245758	-0.0155573	0.0271482	0.0125157	-0.0170825	0.0139722	0.010444	0.00897708	-0.00116983
	0.0302897	-0.019621	0.00393287	-0.00129922	0.00339372	-0.00587359	-0.00681504	0.00150362	-0.00374384	0.00326431	-0.00248339	-0.0211389	0.0118867	-0.0184937	0.00400513	-0.00355836	-0.0157508	0.0273716	0.0116948	-0.017812	0.013969	0.0103381	0.00897854	-0.00560443
	0.0307755	-0.0197007	0.0051095	-0.00754403	0.00335813	-0.00623671	-0.00543441	-0.0023155	-0.00349261	0.00267953	-0.001962	-0.0219941	0.0114071	-0.0183165	0.00365534	-0.00329955	-0.0159589	0.0275668	0.00978123	-0.0164993	0.01429	0.010329	0.00902754	-0.0091219
	0.0312616	-0.019656	0.0056297	-0.00901603	0.00334755	-0.00663762	-0.00301506	-0.00396357	-0.00326485	0.00211196	-0.00166982	-0.022208	0.0109566	-0.018922	0.0021435	-0.00042719	-0.0161337	0.0277294	0.0084431	-0.00886708	0.0145058	0.0102956	0.00893295	-0.0119473
	0.0317433	-0.0198255	0.0067475	-0.00868084	0.00333722	-0.00717974	-0.000880821	-0.00609989	-0.00301841	0.00159461	-0.00150706	-0.0215134	0.0103171	-0.0186308	0.000479707	0.00303358	-0.0170511	0.0278624	0.007994	-0.0109043	0.0145844	0.0103677	0.00832625	-0.0140165
	0.0322462	-0.0200271	0.00671645	-0.0101976	0.00335423	-0.00766979	-1.04367e-05	-0.00787285	-0.00281232	0.00109022	-0.00218044	-0.0193022	0.00983945	-0.0182578	-0.00135271	0.00394269	-0.0174874	0.0279797	0.00736654	-0.010426	0.0144701	0.0103297	0.00780878	-0.0127089
	0.0327315	-0.0203474	0.00673853	-0.00986863	0.00335998	-0.00820737	0.00060461	-0.00647131	-0.0028633	0.000620465	-0.00291039	-0.0155775	0.0092878	-0.017814	-0.00379672	0.00796246	-0.0176556	0.0277949	0.00728309	-0.0155723	0.0143732	0.0101149	0.00715379	-0.0106035
	0.0332562	-0.0206055	0.00670798	-0.0105176	0.00338606	-0.00863792	-0.000213719	-0.000816214	-0.00347103	0.000154622	-0.00297168	-0.0136302	0.00889167	-0.0173927	-0.00648247	0.00984494	-0.0177799	0.0280269	0.00696298	-0.0165483	0.0141571	0.00981859	0.00587546	-0.0114891
	0.0337659	-0.0209283	0.00696638	-0.00968272	0.00338808	-0.00910174	-0.00389866	0.000685069	-0.00335261	-0.000286956	-0.00305353	-0.0137524	0.0084063	-0.016892	-0.00762433	0.0140047	-0.0178876	0.0281622	0.00578906	-0.0150944	0.0139809	0.00958889	0.00545437	-0.00696342
	0.0343448	-0.0211678	0.00741342	-0.0103197	0.00340416	-0.00948018	-0.00476534	-0.00185672	-0.00321037	-0.00068986	-0.00252047	-0.0159468	0.0080534	-0.0163838	-0.00842573	0.0142871	-0.0179709	0.0283005	0.00511981	-0.011195	0.0136618	0.00904053	0.00486224	-0.00418494
	0.034933	-0.0214537	0.00768992	-0.0153636	0.00339038	-0.00989626	-0.00376826	-0.00269433	-0.00309658	-0.000935855	-0.00101687	-0.0130802	0.0076192	-0.0157897	-0.00932809	0.015379	-0.0180496	0.0284286	0.00438721	-0.00999134	0.0134654	0.00870064	0.00503059	-0.001042
	0.0356306	-0.0216175	0.0081295	-0.0178842	0.00338594	-0.0102442	-0.0023777	-0.00469574	-0.00303304	-0.00106069	-0.000730714	-0.00828481	0.00731742	-0.0151101	-0.00960557	0.0168243	-0.0181241	0.028541	0.00381233	-0.00835641	0.0130064	0.00831561	0.00459107	-0.000763444
	0.0363562	-0.0217645	0.00804725	-0.0210121	0.00335548	-0.0106259	-0.00208721	-0.00719195	-0.00303512	-0.00122473	-0.00133223	-0.00734386	0.00693331	-0.0142229	-0.00918573	0.012599	-0.0182263	0.0286244	0.00307282	-0.0118479	0.0126482	0.00806164	0.00363255	0.00223339
	0.0371635	-0.0217562	0.00775077	-0.0161961	0.00333254	-0.0109535	-0.00280049	-0.00652711	-0.00311613	-0.00148046	-0.000379764	-0.00734655	0.00668514	-0.0134736	-0.00945348	0.0118709	-0.0183627	0.0286231	0.00121364	-0.0127348	0.011893	0.00774611	0.00373718	0.000544676
	0.0379244	-0.0217868	0.00742509	-0.00922328	0.00329682	-0.0113123	-0.00403837	-0.00656402	-0.00320147	-0.00175633	0.00113735	-0.00455433	0.00636823	-0.0129653	-0.0094097	0.0102185	-0.0185452	0.0284373	9.39009e-05	-0.0110266	0.0119217	0.00753167	0.0029238	0.00245793
	0.0386758	-0.0217676	0.00661394	-0.00761907	0.00327325	-0.0116357	-0.00545575	-0.00510719	-0.00317328	-0.0020445	0.00296508	-0.0028506	0.00623206	-0.012305	-0.00879193	0.00526169	-0.0187507	0.0280122	-0.00100107	-0.00705923	0.0112597	0.00727867	0.00205388	0.00512303
	0.0393331	-0.021844	0.00555719	-0.00692229	0.00325736	-0.0119663	-0.00508071	-0.00773682	-0.00305975	-0.0022925	0.00434311	-0.000475779	0.00584706	-0.0115754	-0.00756148	0.000393351	-0.0189633	0.0279986	-0.000984962	-0.00910745	0.0109772	0.00716779	0.00218234	0.00420414
	0.0399491	-0.021861	0.00490982	-0.0102798	0.00324862	-0.012249	-0.00622118	-0.0125801	-0.00291285	-0.00248408	0.00520431	-0.00284715	0.00523248	-0.0104868	-0.00705284	-0.00329438	-0.0191626	0.0280011	-0.00216084	-0.0121951	0.0106599	0.00700609	0.00190699	0.00575362
	0.0404569	-0.0219644	0.0045449	-0.0112613	0.00315391	-0.0124863	-0.00634521	-0.0155486	-0.00278671	-0.00252201	0.00644024	-0.00615552	0.0045835	-0.0105096	-0.0073975	-0.00679372	-0.0193612	0.0279844	-0.00245968	-0.0141253	0.0105135	0.00607542	0.00209472	0.00406467
	0.0409177	-0.0219899	0.00473343	-0.0134686	0.00301592	-0.0126725	-0.00550388	-0.018158	-0.00268745	-0.00247683	0.0087356	-0.0107314	0.00405391	-0.00998255	-0.00872798	-0.0119035	-0.0195588	0.0279097	-0.00161288	-0.0114546	0.0104074	0.0059036	0.000658966	0.00272878
	0.041279	-0.0221089	0.00512033	-0.0164442	0.00300163	-0.0128077	-0.00452827	-0.0182215	-0.00264503	-0.00242035	0.0113981	-0.0120433	0.00339481	-0.0094172	-0.00978627	-0.0141982	-0.0197716	0.0278172	-0.000388351	-0.00906355	0.0103981	0.00581237	0.000318387	-0.000148905
	0.0416095	-0.0221273	0.00545677	-0.0189484	0.00310983	-0.0129146	-0.00448068	-0.0162294	-0.00264401	-0.00244647	0.0127715	-0.0154928	0.00278654	-0.00877416	-0.00966409	-0.0145543	-0.0199698	0.0276537	-0.000667771	-0.00377058	0.0101671	0.00459934	-0.000254415	-0.00515013
	0.041858	-0.0221892	0.00367258	-0.0202732	0.00344332	-0.0129944	-0.00439326	-0.0128887	-0.00270111	-0.00243575	0.0133593	-0.0164534	0.00212653	-0.00813856	-0.00777006	-0.0192	-0.0201784	0.0274862	-0.00171942	-0.00374096	0.00995992	0.00413357	-0.000706446	-0.0069775
	0.0420884	-0.0219649	0.00287823	-0.0230935	0.00373296	-0.0131448	-0.00412941	-0.0125026	-0.00278711	-0.00241617	0.0140811	-0.0186467	0.00166994	-0.00740439	-0.00670877	-0.0235489	-0.0203369	0.0272851	-0.0023779	-0.00114107	0.00963538	0.00287293	-0.000884009	-0.0125767
	0.0422512	-0.0216324	0.00224226	-0.0265649	0.00349825	-0.0134855	-0.00388741	-0.0133724	-0.00292501	-0.00242095	0.0150821	-0.0215079	0.00135174	-0.00669443	-0.00585479	-0.0230856	-0.0205188	0.0271095	-0.00340061	0.00299227	0.00944631	0.0023333	-0.00140154	-0.014623
	0.0423989	-0.0210869	0.00141445	-0.0263258	0.00306437	-0.0137256	-0.00359018	-0.00737236	-0.00312902	-0.00257095	0.0164491	-0.0210426	0.00118278	-0.00587565	-0.00500218	-0.0230508	-0.0206567	0.0269252	-0.00504637	0.0048831	0.00932182	0.00211557	-0.0021097	-0.0118904
	0.042498	-0.0204614	0.000270688	-0.0250988	0.00290714	-0.0135845	-0.00210925	-0.000787364	-0.00349013	-0.00277959	0.0172312	-0.0196209	0.000965671	-0.0051418	-0.00256348	-0.0216616	-0.0208822	0.0267684	-0.00555225	0.00598584	0.00936692	0.00205249	-0.00169479	-0.0111478
	0.0425843	-0.0197397	-0.00085979	-0.0170534	0.00275423	-0.0133545	-0.00100739	0.00169615	-0.00307586	-0.00296064	0.0173776	-0.0188537	0.000590864	-0.00435355	-0.00451769	-0.0227331	-0.0211393	0.0266152	-0.00727843	0.00671176	0.00953008	0.00193187	-0.00133788	-0.0140551
	0.0426886	-0.0192126	-0.00192106	-0.00628877	0.00261221	-0.0130864	-0.000640696	-0.000601361	-0.00308297	-0.00312883	0.0177316	-0.0210853	-0.000256996	-0.00366933	-0.00378949	-0.023043	-0.0215331	0.0264914	-0.00943411	0.01016	0.0100737	0.00189762	-0.00138847	-0.0142133
	0.0428988	-0.0186206	-0.00357717	0.00118112	0.00260062	-0.0127654	-0.000166977	0.000328821	-0.00305736	-0.00329292	0.0169017	-0.0204752	-0.000686889	-0.00230882	-0.00293051	-0.0215538	-0.021693	0.0263956	-0.0104774	0.0141121	0.0100406	0.0017964	-0.00132633	-0.0112611
	0.0431688	-0.0182228	-0.00459212	0.00775522	0.00275907	-0.0124086	0.000252627	0.00297426	-0.00297221	-0.00341155	0.015473	-0.0178151	-0.00106775	-0.00132273	-0.00152061	-0.0201173	-0.0216337	0.0263564	-0.0104308	0.0104078	0.00998301	0.0017664	-0.00184322	-0.00909916
	0.0432152	-0.0177029	-0.00687098	0.0123223	0.00270819	-0.0119777	0.00108595	0.0039723	-0.00259434	-0.00326274	0.0169761	-0.0162304	-0.00125148	-0.000120941	-0.00281447	-0.0130828	-0.0213408	0.026417	-0.00998812	0.0044931	0.00989555	0.0016749	-0.00191184	-0.0119565
	0.0432994	-0.0173421	-0.00822363	0.0149257	0.00274897	-0.0114924	0.00240189	0.00283872	-0.00172582	-0.00305954	0.0176623	-0.0162164	-0.00102459	0.000906161	-0.00170997	-0.00979477	-0.0210577	0.026523	-0.00970849	0.00253386	0.00987802	0.00166055	-0.00259858	-0.0129516
	0.0435423	-0.0155302	-0.00978754	0.0183503	0.00305684	-0.010874	0.00315309	-0.00188746	-0.00148712	-0.00291952	0.0183162	-0.0153724	-0.0023835	0.00232305	-0.00275961	-0.00310327	-0.0207246	0.026538	-0.00891881	-0.00351428	0.00979329	0.00169206	-0.00277419	-0.0139221
	0.0438567	-0.0152439	-0.0116855	0.0162349	0.00187281	-0.0102735	0.00424516	-0.00944675	-0.0013674	-0.0029794	0.0185024	-0.0182428	-0.00301082	0.00367933	-0.00293369	0.00127458	-0.020462	0.0263234	-0.00836921	-0.00714472	0.00975995	0.00193265	-0.00353213	-0.0148519
	0.0442761	-0.0147085	-0.0139306	0.0151178	0.00188332	-0.0102313	0.00436727	-0.0185305	-0.00115565	-0.00364163	0.0182954	-0.0211791	-0.0031839	0.00533921	-0.00297111	0.00353583	-0.0201338	0.0260816	-0.00818922	-0.0125078	0.00966872	0.00219978	-0.00339279	-0.0190595
	0.0447287	-0.0142693	-0.0161683	0.0141177	0.00191406	-0.0106122	0.00492904	-0.0183385	-0.000983424	-0.0039725	0.0187128	-0.0245145	-0.00333803	0.00669264	-0.00347124	0.00520025	-0.019835	0.0257298	-0.00675629	-0.0154606	0.00966637	0.0025131	-0.0028597	-0.0181886
	0.0452764	-0.0136693	-0.0184811	0.0101088	0.00181562	-0.0110783	0.00549523	-0.00741141	-0.000717211	-0.00404369	0.0182767	-0.0267112	-0.00340129	0.00820234	-0.00393065	0.0040889	-0.0194482	0.0253711	-0.00606568	-0.0160278	0.00963915	0.00276322	-0.00224175	-0.0200537
	0.0458537	-0.0131529	-0.0205499	0.00738983	0.00155197	-0.0107805	0.00511522	-0.00218581	-0.000463837	-0.0040541	0.0177622	-0.0235063	-0.00345697	0.0096323	-0.00395357	0.0043208	-0.019056	0.0248478	-0.00518445	-0.0185414	0.00970951	0.00302855	0.000782792	-0.0199476
	0.0465768	-0.0124871	-0.0216431	0.00423886	0.00102837	-0.0104362	0.00552001	0.00135087	-0.00010947	-0.00405716	0.0165351	-0.0184451	-0.00345259	0.0109741	-0.00429022	0.00379801	-0.0185196	0.0243066	-0.00442935	-0.0176118	0.00977107	0.00318632	0.000920453	-0.0163241
	0.0474224	-0.0118996	-0.0204527	0.0048125	0.000581606	-0.0101314	0.00570058	0.00411131	0.000232289	-0.00407185	0.0157554	-0.00983391	-0.00345543	0.0118935	-0.00349714	0.00283275	-0.0179162	0.0238349	-0.00384565	-0.0141047	0.00992798	0.00333719	0.000879763	-0.0137146
	0.0485636	-0.0111725	-0.0208207	0.00309229	0.000292175	-0.00980854	0.00605535	0.00813049	0.00064696	-0.00411405	0.0155058	-0.00584859	-0.00355742	0.0130713	-0.00265277	0.00234918	-0.0172224	0.0233881	-0.00528279	-0.00962551	0.0100851	0.00336305	0.000308519	-0.00857276
	0.0495183	-0.0105175	-0.0214066	0.00229337	0.000119467	-0.00957125	0.00516959	0.00608764	0.00102003	-0.00448068	0.0150655	-0.00343384	-0.00375519	0.0140142	-0.00129346	2.5963e-05	-0.0168408	0.0229674	-0.00559382	-0.0110527	0.0103246	0.00337607	-0.000183713	-0.00718334
	0.050341	-0.00972921	-0.0212172	0.00199159	2.42939e-05	-0.00932169	0.00460931	0.0063275	0.00143191	-0.00518683	0.013503	0.00193124	-0.00397376	0.0151439	-0.00129556	-0.00418618	-0.016582	0.0226281	-0.00669033	-0.0114481	0.0105568	0.00327289	-0.00166946	-0.00428231
	0.0510632	-0.00900603	-0.0208521	0.000994868	-7.9134e-06	-0.00871316	0.00394122	0.00444334	0.00178403	-0.00530456	0.0128547	0.00600051	-0.0040484	0.0160432	-0.000555115	-0.00476332	-0.0163672	0.0223453	-0.00679132	-0.0152641	0.0108464	0.00318833	-0.00371012	-0.00239073
	0.0518289	-0.00815664	-0.0207544	0.00170478	1.86149e-05	-0.00761543	0.00325349	0.00290044	0.00214566	-0.00534592	0.0119287	0.00604289	-0.00369252	0.0170909	-0.000105044	-0.0053463	-0.0160941	0.0221757	-0.00618782	-0.0177439	0.0111155	0.00290961	-0.0060028	0.00291489
	0.0525437	-0.00737039	-0.019276	-0.00315317	8.06981e-05	-0.00701061	0.00281402	0.00144593	0.00218702	-0.0053564	0.0102456	0.00152125	-0.00401443	0.0179108	-0.000521993	-0.0076424	-0.0158364	0.0219781	-0.00618251	-0.0194019	0.0114285	0.00271887	-0.00849709	0.00664894
	0.0532956	-0.00646929	-0.0194359	-0.00569161	0.000173074	-0.00649054	0.00241099	0.00331446	0.0026791	-0.00535423	0.00942487	-0.000250658	-0.00418509	0.0189149	-0.00086579	-0.00840636	-0.0154618	0.0218515	-0.00797762	-0.0204134	0.0117235	0.00269015	-0.00975996	0.00704362
	0.0539868	-0.00563281	-0.0189434	-0.0038963	0.000269745	-0.00605384	0.0029945	0.00468252	0.0029754	-0.00533226	0.00701228	-0.00483459	-0.00425945	0.0197678	-0.00295869	-0.00990608	-0.0150222	0.0216683	-0.00845195	-0.0226458	0.0120616	0.0027777	-0.0111953	0.00598403
	0.0546799	-0.0046891	-0.0189718	-0.00168856	0.000371459	-0.00548237	0.00072541	0.00530052	0.00326414	-0.00530718	0.00418581	-0.00499668	-0.00432281	0.0208341	-0.00507288	-0.00868424	-0.0144424	0.0214887	-0.010389	-0.0216347	0.0123985	0.00289559	-0.0119298	0.00218792
	0.0552423	-0.00379704	-0.0188072	0.00151168	0.000464028	-0.00490034	-0.0012937	0.00627193	0.00350863	-0.00526639	0.00163099	-0.00663834	-0.00410821	0.0217458	-0.00670342	-0.00836716	-0.0138167	0.021211	-0.0113179	-0.0159006	0.0127778	0.0030084	-0.0131321	0.00113872
	0.0555275	-0.00277198	-0.0177266	0.0046146	0.000540613	-0.00321879	-0.00401451	0.0079545	0.00374974	-0.00523484	0.000566688	-0.00726359	-0.00306516	0.0228487	-0.00819845	-0.0077568	-0.0130433	0.0209265	-0.0142812	-0.0114258	0.0131889	0.0031672	-0.0135531	0.00387072
	0.0557793	-0.00171706	-0.0154937	0.0103474	-0.000287422	-0.00262263	-0.00415045	0.0057725	0.00396102	-0.00519215	9.17378e-05	-0.0117935	-0.00273484	0.0237854	-0.00904811	-0.0106612	-0.0121799	0.0205549	-0.0162925	-0.00600977	0.0136435	0.00335188	-0.0149216	0.00651041
	0.0560152	-0.00102054	-0.0126307	0.0104311	-0.000317623	-0.00182099	-0.0041336	0.006003	0.00417743	-0.00517743	-0.000300959	-0.0135458	-0.00234914	0.0248969	-0.00973353	-0.0127842	-0.0110073	0.0202721	-0.0179945	-0.00276104	0.0142063	0.00360106	-0.0155888	0.0104865
	0.0559147	-0.000511607	-0.00993439	0.00843676	-0.000196235	-0.000932999	-0.00426698	0.00641945	0.00437795	-0.00517352	0.000156016	-0.012847	-0.00144538	0.0258409	-0.0119547	-0.0111951	-0.00948504	0.0200296	-0.0188942	0.00289956	0.0148595	0.00386428	-0.0156434	0.0123543
	0.056047	0.000336611	-0.00776097	0.00352156	-6.07082e-05	0.000371696	-0.00474235	0.00425425	0.00459812	-0.00523625	0.00156297	-0.0139085	-0.000384615	0.0269509	-0.0133938	-0.015193	-0.00820623	0.0199464	-0.0185361	0.00686398	0.0157568	0.00414773	-0.0155792	0.0154838
	0.0562254	0.0012092	-0.00667396	0.00107377	8.24197e-05	0.00164162	-0.00553201	0.00446233	0.00481731	-0.00524627	0.00232373	-0.0142018	0.000178441	0.0279018	-0.0148849	-0.0147911	-0.00714259	0.0199299	-0.0173385	0.00727037	0.0171252	0.00439914	-0.0149964	0.0194617
	0.0564631	0.00221734	-0.00672453	0.000283148	0.000159231	0.0028102	-0.00668203	0.000382041	0.00507271	-0.00514841	0.00258974	-0.0141751	0.000680059	0.0290205	-0.0163272	-0.013581	-0.00608806	0.0199449	-0.0168426	0.00852743	0.0178806	0.00465721	-0.0147063	0.0236619
	0.0566875	0.00316944	-0.00628455	-0.000836889	0.000240671	0.00385656	-0.00711011	-0.00193677	0.00534005	-0.00489084	0.00182503	-0.0153714	0.00117285	0.0299996	-0.0184638	-0.0126269	-0.00508266	0.0200237	-0.0158443	0.00608866	0.0182961	0.00489907	-0.0142326	0.0250384
	0.0568586	0.00425683	-0.00553056	0.00165305	0.000279547	0.0049629	-0.00737423	-0.0027925	0.00565156	-0.00456482	0.000773121	-0.0136376	0.00162329	0.0311623	-0.0200086	-0.0138993	-0.0040385	0.0201381	-0.0152873	0.00906104	0.0189142	0.00516866	-0.0120589	0.0269528
	0.0569775	0.00526161	-0.00361761	0.00234617	0.000346455	0.00598903	-0.00720426	-0.00179888	0.00597332	-0.0041893	0.000395732	-0.0104785	0.00212322	0.0322153	-0.0208428	-0.0171626	-0.00299653	0.0203015	-0.0145184	0.00890041	0.0196199	0.00544107	-0.0105633	0.0269684
	0.0570604	0.00640621	-0.00375569	0.000834971	0.000399252	0.0069928	-0.00829346	-0.000117709	0.00632082	-0.0037655	0.00102087	-0.00689462	0.00262869	0.0335063	-0.0205723	-0.0122447	-0.00190884	0.0203801	-0.0142315	0.00656368	0.0204144	0.00574365	-0.00859748	0.0255106
	0.057141	0.00745205	-0.00380441	0.00224979	0.000489121	0.0079349	-0.00929453	0.00263856	0.00665526	-0.00328308	0.00122077	-0.00291416	0.00323078	0.0349331	-0.0183027	-0.00987003	-0.000816491	0.0202397	-0.0139807	0.00546244	0.0212481	0.00605075	-0.00667469	0.0197116
	0.0572442	0.00863784	-0.00284869	-0.000156002	0.000577104	0.00885208	-0.0104371	0.00610185	0.00697379	-0.00272529	0.00173722	0.0017915	0.00384566	0.0367261	-0.0162416	-0.00628627	0.000313638	0.0199608	-0.0140277	0.00380405	0.0222806	0.00637358	-0.00531803	0.0148545
	0.0573641	0.00971735	-0.00131338	0.00233192	0.0007069	0.00967456	-0.0109656	0.00853543	0.00725464	-0.00215312	0.00170451	0.00645406	0.00454494	0.0378706	-0.0137298	0.000245076	0.0014427	0.0197579	-0.0147099	0.00436447	0.0237163	0.00669359	-0.00405315	0.0107929
	0.0575245	0.0109358	-0.000178171	0.00676168	0.000841812	0.0105211	-0.0113948	0.011951	0.00746144	-0.00155782	0.00224437	0.00703033	0.00524936	0.0392447	-0.0101669	0.00419831	0.00260516	0.0195366	-0.0148471	0.00495178	0.0251485	0.00701745	-0.00217056	0.011034
	0.0576917	0.0120461	0.000770346	0.0113289	0.00102512	0.0113456	-0.0116217	0.0135403	0.00759135	-0.000988515	0.00255281	0.00556464	0.00603031	0.0404483	-0.00756083	0.00742717	0.00373179	0.0191123	-0.0149292	0.00564483	0.0262029	0.00734159	-0.000247735	0.00241923
	0.0578948	0.013296	0.00242111	0.0105884	0.00121965	0.0122561	-0.0101193	0.014634	0.00769262	-0.000415363	0.00247593	0.00526619	0.00682803	0.0416741	-0.006085	0.00567593	0.00488371	0.0183806	-0.0139814	0.0022307	0.0270521	0.00768853	0.00127615	-0.00509624
	0.0580851	0.0144375	0.00303376	0.0152984	0.00147249	0.0131423	-0.0084805	0.0157285	0.00786959	0.000152536	0.00223928	0.00333857	0.00764975	0.0427636	-0.00534236	0.00738376	0.00598477	0.01797	-0.0130528	0.00158298	0.0278003	0.00803187	0.00277961	-0.0111629
	0.0583017	0.0157211	0.00308808	0.0178303	0.00173797	0.014103	-0.00775327	0.0144588	0.00815895	0.000732463	0.00219814	0.0034011	0.00828655	0.0438967	-0.00584461	0.00565663	0.00711963	0.0176531	-0.0144573	0.000640147	0.0285119	0.00834405	0.00424041	-0.0145927
	0.0584887	0.0168958	0.00360175	0.0226655	0.00205348	0.015017	-0.00746076	0.0140074	0.00843883	0.00133658	0.00107293	0.00400302	0.00868639	0.0449638	-0.00604237	0.00385375	0.00820086	0.0174542	-0.0152723	-0.00334305	0.0292225	0.00831599	0.00539413	-0.0163362
	0.0586951	0.0182158	0.00385916	0.0258979	0.00233066	0.0159866	-0.0078345	0.0152242	0.00869805	0.00198466	0.000691145	0.00289119	0.00902287	0.046045	-0.00618913	0.00404092	0.00930785	0.0172537	-0.0174165	-0.00566696	0.0301427	0.00851112	0.00656523	-0.0165442
	0.0588611	0.0194269	0.00414079	0.0218451	0.00259465	0.0169059	-0.00913411	0.018859	0.00884201	0.00270779	0.000506365	0.00715166	0.0095152	0.0470765	-0.00569139	0.00257718	0.0104023	0.0171588	-0.0181708	-0.00634057	0.0317383	0.00892859	0.0076516	-0.012319
	0.0590423	0.0207835	0.00346178	0.0194671	0.00283068	0.0178738	-0.0096459	0.0176656	0.00910928	0.00352424	0.000437891	0.0105761	0.0101369	0.0480683	-0.00560655	-0.00264493	0.0117709	0.0170574	-0.0188533	-0.00609498	0.0325911	0.0093601	0.00853662	-0.00896994
	0.0591761	0.0220274	0.00335314	0.0163604	0.00313	0.0188037	-0.0100233	0.0117666	0.00959961	0.00441972	0.000501219	0.0067731	0.0109469	0.0489961	-0.0063215	-0.00872018	0.0131144	0.0171192	-0.0190643	-0.00626966	0.0334173	0.00973613	0.0083145	-0.00731386
	0.0593227	0.0234074	0.00281722	0.0138428	0.00343585	0.0197884	-0.00959584	0.00785558	0.0100919	0.00536487	0.000897229	0.0066751	0.0119822	0.0499396	-0.00664887	-0.0151035	0.0142959	0.0173329	-0.0183646	-0.00661661	0.0342699	0.0101721	0.0092329	-0.00512658
	0.0594221	0.0246622	0.0033175	0.01491	0.00374817	0.0207603	-0.00957862	0.003089	0.0105873	0.00631511	0.0013536	0.00565427	0.0127866	0.0511449	-0.0067094	-0.0145974	0.0153323	0.0167454	-0.0194081	-0.0072394	0.0351303	0.0105924	0.00993198	-0.00256218
	0.0595507	0.026036	0.00386305	0.0132198	0.00406667	0.0218024	-0.00955877	-0.000606798	0.0110498	0.00714027	0.00159413	0.000753838	0.0134316	0.0523953	-0.00668872	-0.01381	0.0163244	0.0170217	-0.0199397	-0.0066716	0.0360168	0.0111284	0.00999995	-0.00137105
	0.0597375	0.0272712	0.00454876	0.00788756	0.004446	0.0228482	-0.00970738	-0.00488533	0.0115063	0.00842293	0.000823414	-0.00630514	0.0140308	0.0535165	-0.00673883	-0.0127621	0.0172286	0.0175069	-0.0200942	-0.00555567	0.0369146	0.0116289	0.0110319	0.000302648
	0.0602545	0.0286139	0.0059024	0.000749096	0.00485977	0.0239402	-0.0097723	-0.0101782	0.0119355	0.00977831	0.000209713	-0.0110541	0.0146927	0.0545691	-0.00728652	-0.0106384	0.0181074	0.0179393	-0.0196458	-0.00149894	0.0378455	0.0121781	0.00993869	0.00319761
	0.0608814	0.0298154	0.00644481	-0.00979317	0.00530389	0.0249988	-0.00889623	-0.0135349	0.0123002	0.0108825	-0.000187766	-0.015074	0.0152767	0.0556072	-0.00795499	-0.00999412	0.0189494	0.0185449	-0.0185318	0.00203427	0.0388017	0.012638	0.00954798	0.00499311
	0.0613459	0.0311241	0.00679956	-0.0146696	0.00573624	0.0260635	-0.00832899	-0.0155389	0.0126417	0.0119274	-0.000209333	-0.0172786	0.0157795	0.0566151	-0.00991969	-0.00855068	0.019861	0.0188108	-0.0177746	0.00349461	0.0398101	0.0131396	0.00933786	0.00290903
	0.061611	0.0322994	0.00785895	-0.0151669	0.0061666	0.027086	-0.00805062	-0.0126668	0.0129327	0.0130118	-0.000565448	-0.0221	0.0167845	0.0576615	-0.0102067	-0.0066913	0.0208855	0.0186994	-0.0176626	0.0037541	0.0408571	0.0136198	0.00825385	0.00306359
	0.0617897	0.0335855	0.00747454	-0.0166807	0.00657684	0.0281211	-0.00765971	-0.00843863	0.0132751	0.0141373	-0.00143102	-0.0244294	0.0179636	0.0587006	-0.00934021	-0.00601483	0.0220166	0.0183693	-0.0178314	0.00238176	0.0419612	0.0141804	0.00900969	-0.00129757
	0.0619254	0.0347483	0.00864258	-0.0158689	0.00698586	0.0291215	-0.00775612	-0.00599708	0.01368	0.0152847	-0.00273921	-0.0251346	0.0189095	0.0598358	-0.0076944	-0.00523549	0.0230295	0.018356	-0.0180076	0.0016438	0.0430831	0.0147752	0.00914296	-0.00256013
	0.0621146	0.0360146	0.00837713	-0.0149592	0.0073896	0.0301325	-0.0080089	-0.0043891	0.0141045	0.0164134	-0.00434793	-0.0193317	0.0197173	0.0609928	-0.00753695	-0.0072092	0.0240953	0.0183606	-0.01747	-0.00272745	0.0442508	0.0153939	0.0074037	-0.00590907
	0.0622553	0.0371585	0.00683236	-0.0129449	0.00783606	0.031096	-0.00793926	-0.00135242	0.0145544	0.0175294	-0.00348767	-0.0142711	0.0204984	0.0622419	-0.00777154	-0.00667723	0.0252028	0.018475	-0.0161912	0.000377405	0.0454422	0.0160184	0.00471524	-0.00502308
	0.0623386	0.0389352	0.00432558	-0.00775561	0.00835739	0.0320578	-0.00899252	0.00158788	0.0149596	0.0186152	-0.00331086	-0.0117434	0.0212103	0.0633886	-0.00900863	-0.011598	0.026442	0.0185639	-0.015499	0.00253599	0.0467823	0.0165668	0.0042912	-0.00368802
	0.0624017	0.0408355	0.00349101	0.000124835	0.00887515	0.0329969	-0.00953016	0.00452952	0.0153633	0.019687	-0.0036513	-0.0105395	0.0219581	0.0645642	-0.00974985	-0.015481	0.0276574	0.0187644	-0.0143679	0.00484206	0.0481826	0.0171252	0.00382948	-0.00836937
	0.0625834	0.0423817	0.00269077	0.00914354	0.00906314	0.0339595	-0.00996725	0.00799114	0.0157331	0.0207271	-0.0052607	-0.00884992	0.0226763	0.0656944	-0.01061	-0.0146888	0.0288698	0.0189317	-0.0140889	0.00796305	0.0494227	0.0175669	0.0053559	-0.00944425
	0.0628629	0.0437989	0.00319519	0.015157	0.00925572	0.0349257	-0.00927764	0.00995286	0.0161095	0.0217524	-0.00584201	-0.00496853	0.0234613	0.0669782	-0.0116266	-0.0147083	0.0300075	0.0191709	-0.0142207	0.00838839	0.0504966	0.0179804	0.00406286	-0.0113378
	0.0632873	0.0453122	0.00188074	0.0194443	0.00950734	0.0358963	-0.00927865	0.0119285	0.0164702	0.0226951	-0.00643358	-0.00443377	0.0242516	0.06824	-0.0130321	-0.0101523	0.0311463	0.0193157	-0.0145251	0.0104834	0.0515849	0.0184599	0.00442763	-0.0113068
	0.0638968	0.0467712	0.000661053	0.0257627	0.00978608	0.0368474	-0.00916291	0.0150008	0.0168335	0.0235087	-0.00806576	-0.00321855	0.0251486	0.0695391	-0.0129815	-0.0149064	0.0322762	0.0194664	-0.0154007	0.00959503	0.0526498	0.0193166	0.00362425	-0.0120784
	0.0649735	0.0483111	1.58424e-05	0.0326966	0.0100864	0.0377926	-0.00861946	0.0200774	0.0171815	0.0241997	-0.00899159	-0.00117774	0.0261241	0.0706694	-0.0120422	-0.00919039	0.0334829	0.0193872	-0.0181563	0.0123999	0.053774	0.0199071	0.00208656	-0.0118674
	0.0655673	0.0498032	-0.000344333	0.0333757	0.0104082	0.0387226	-0.00810029	0.0242306	0.0175213	0.0251592	-0.0101229	-0.000962832	0.0272322	0.0718353	-0.0111087	-0.0064984	0.0347208	0.0195604	-0.0182149	0.0139393	0.0548816	0.0204128	0.00143342	-0.0124333
	0.0660632	0.051381	-0.000517187	0.0295161	0.0107566	0.0396597	-0.00750172	0.0245606	0.0178479	0.0262791	-0.0119773	0.00153471	0.0284481	0.0729626	-0.0107129	-0.00216601	0.0358915	0.0199716	-0.0185074	0.0143194	0.0560321	0.0208812	0.00144794	-0.0138855
	0.0666363	0.0529298	-0.00130893	0.0271149	0.0111539	0.0403194	-0.00691407	0.0249598	0.0181761	0.027428	-0.0131298	-0.000253822	0.0298758	0.0741754	-0.0102085	0.00179221	0.0369471	0.020529	-0.0182135	0.0137911	0.0571473	0.0213264	0.00131405	-0.0113147
	0.0672906	0.0545521	-0.00135774	0.0221054	0.0116019	0.0407777	-0.00691025	0.023046	0.0185069	0.0286184	-0.0143067	-0.0021442	0.0315294	0.0752162	-0.00975954	0.00523422	0.0380464	0.0210144	-0.0184595	0.0147512	0.0582942	0.0217871	0.000981192	-0.00581795
	0.067953	0.0561199	-0.002162	0.0188582	0.0120598	0.0417509	-0.00668216	0.0158137	0.0188595	0.0298472	-0.015708	-0.00611285	0.0332174	0.0760425	-0.00960985	0.00641346	0.0390949	0.0215449	-0.0189002	0.0114131	0.0594205	0.0222533	0.000681863	-0.0024881
	0.0686731	0.0576999	-0.00492425	0.0119717	0.0124706	0.0431526	-0.00701058	0.0100142	0.0192206	0.0311263	-0.0166136	-0.00767961	0.0347647	0.0768298	-0.0099335	0.00877231	0.0401929	0.022006	-0.019201	0.00823218	0.0606043	0.0227913	0.000466734	0.00373758
	0.0693806	0.059178	-0.00722112	0.00196897	0.0129956	0.0443528	-0.0066457	0.00195	0.0196117	0.0324292	-0.0184739	-0.00737308	0.0362196	0.0778798	-0.00928334	0.011018	0.0412437	0.0224923	-0.0183784	0.0040408	0.0618252	0.0233809	-0.000365274	0.00546677
	0.070256	0.0606666	-0.00876247	-0.0065336	0.0133358	0.0454414	-0.00596972	-0.00294777	0.0200027	0.0337646	-0.0196459	-0.00426162	0.037741	0.0789218	-0.00832678	0.00868811	0.0423625	0.0229378	-0.0169678	-0.00166976	0.0631176	0.0240547	-0.00127316	0.00219222
	0.0714997	0.0621185	-0.00998932	-0.0114471	0.0133959	0.0464707	-0.00542445	-0.00847803	0.0204532	0.0351157	-0.0191909	-0.00264117	0.0394533	0.0800978	-0.00756964	0.00680269	0.0434539	0.0234057	-0.0150682	-0.00568988	0.0643866	0.0247121	-0.00276913	-0.00280048
	0.0726768	0.0637063	-0.0108698	-0.0192977	0.0137691	0.0475327	-0.00480392	-0.00995888	0.0215835	0.0364876	-0.0188793	-0.00313178	0.0410335	0.0811782	-0.00725826	0.00414697	0.0446253	0.0238478	-0.0147844	-0.00885127	0.0656301	0.0253798	-0.00357166	-0.0073179
	0.0733068	0.0653117	-0.0117479	-0.0244999	0.014342	0.0485878	-0.00517903	-0.00740724	0.0220471	0.0378058	-0.0183141	-0.00366898	0.0426657	0.0823663	-0.00781349	-0.0002339	0.0457881	0.0242939	-0.014009	-0.010641	0.0668513	0.0260011	-0.00442691	-0.0133013
	0.0739127	0.0670434	-0.0147281	-0.0230742	0.0147839	0.0497003	-0.00629525	-0.00437393	0.0223707	0.0390639	-0.0177222	-0.00374355	0.0444834	0.0834345	-0.00951481	-0.00867828	0.0470423	0.0246858	-0.0133365	-0.0101874	0.0681013	0.0266371	-0.00547221	-0.0194228
	0.0745159	0.068725	-0.0177396	-0.0179841	0.0152696	0.0507964	-0.00686698	-0.00288852	0.0227524	0.0402228	-0.016778	-0.00855161	0.0463104	0.0846067	-0.0103587	-0.0149666	0.0483068	0.0250411	-0.0120635	-0.00918387	0.0693646	0.0272488	-0.00640698	-0.0187646
	0.0751024	0.0704775	-0.0200588	-0.0112905	0.01568	0.0519445	-0.00671869	-0.00292894	0.0231369	0.041347	-0.015763	-0.0100692	0.0480343	0.0856567	-0.010764	-0.0178173	0.0496804	0.025334	-0.0100233	-0.00708095	0.0706782	0.0278651	-0.00598152	-0.0128088
	0.0756866	0.0721811	-0.0227441	-0.00856381	0.0161839	0.0530629	-0.00816954	3.75043e-05	0.0235838	0.042421	-0.015915	-0.0136392	0.0496833	0.0868112	-0.0127287	-0.0213579	0.0510953	0.0256141	-0.00910593	-0.00730869	0.072007	0.0284408	-0.00608419	-0.0119285
	0.0762488	0.0739603	-0.0244323	-0.0100388	0.0166265	0.0542436	-0.0083626	0.00132421	0.0240211	0.0434848	-0.0157721	-0.0143179	0.0511732	0.087848	-0.0137203	-0.023142	0.0526137	0.0258512	-0.00834745	-0.00768548	0.0733581	0.0290147	-0.00538868	-0.00842574
	0.0768161	0.0757125	-0.0243555	-0.0110894	0.0172611	0.055391	-0.0080111	0.00571959	0.0244882	0.0444879	-0.0157949	-0.0117388	0.0525619	0.0889722	-0.0137726	-0.0175403	0.053934	0.0260823	-0.00734305	-0.00918279	0.0746724	0.030115	-0.00419487	-0.00632601
	0.0773733	0.0775298	-0.0226174	-0.0106955	0.0184444	0.0566336	-0.00793134	0.0103855	0.0248769	0.0454244	-0.0150718	-0.00954703	0.0538742	0.0899709	-0.0134906	-0.0131431	0.0551779	0.0262828	-0.00677858	-0.00849855	0.0760107	0.0302676	-0.00212324	-0.00490505
	0.0779491	0.0792766	-0.0213945	-0.00335499	0.018835	0.0578448	-0.00917518	0.012121	0.0252512	0.0461602	-0.0142577	-0.00760793	0.0552025	0.0910022	-0.0134794	-0.00960674	0.0563817	0.0265403	-0.00592131	-0.00696532	0.0773313	0.0304689	-0.00077451	-0.00523421
	0.0785422	0.0810317	-0.0193301	-0.00146801	0.0192279	0.0592142	-0.00924731	0.0140542	0.0254771	0.0465161	-0.0130392	-0.0037622	0.0565474	0.0918796	-0.0134976	-0.00619961	0.0576256	0.0268406	-0.00489336	-0.00498046	0.0786567	0.0308814	-0.000306675	-0.0068287
	0.0791626	0.0827138	-0.0179582	-0.00602137	0.0196671	0.0605199	-0.00913094	0.0112957	0.0255911	0.0472053	-0.0132381	0.000556659	0.0579594	0.0927526	-0.0123923	-0.00555422	0.0588502	0.0272009	-0.00394948	-0.00586399	0.0799214	0.0314145	0.000847557	-0.00798937
	0.0798027	0.0844146	-0.0179677	-0.00550021	0.0199894	0.0617845	-0.00852849	0.00448441	0.0253211	0.0480996	-0.0133355	0.00126203	0.059402	0.0935232	-0.0102444	-0.0068602	0.0601096	0.0264547	-0.0025378	-0.00951287	0.081176	0.0319177	0.00239449	-0.00934283
	0.0804196	0.086068	-0.0172311	-0.00476713	0.0203073	0.0632996	-0.00847944	-0.00279394	0.0253073	0.0489016	-0.0127637	0.000351159	0.0608746	0.0944182	-0.00953827	-0.0106679	0.0613466	0.0268501	-0.00231202	-0.00863462	0.0823762	0.0323909	0.00326872	-0.0100421
	0.0809346	0.0877118	-0.0175138	-0.005601	0.020521	0.0646856	-0.00782989	-0.00580874	0.0252998	0.0496137	-0.0125305	-0.00362044	0.0623584	0.0952458	-0.00889063	-0.0148676	0.0626124	0.0272222	-0.00200605	-0.00730007	0.0835834	0.0328519	0.0034726	-0.00994606
	0.0811993	0.0892853	-0.0183246	-0.00586989	0.0207252	0.0656133	-0.00786622	-0.0109601	0.0254151	0.0502011	-0.01289	-0.00230973	0.0638692	0.0961972	-0.0086963	-0.0150864	0.0638494	0.0276428	-0.00120867	-0.00711957	0.0847574	0.0332974	0.00407779	-0.012577
	0.0811896	0.0908146	-0.0200163	-0.00832104	0.0208481	0.0665531	-0.00762513	-0.012548	0.0254445	0.0508335	-0.0123018	-0.00168771	0.0654135	0.0970222	-0.00841609	-0.0187816	0.0651008	0.0280336	-0.000648217	-0.0110833	0.0859366	0.0337236	0.00416569	-0.0146868
	0.0812938	0.09228	-0.0220189	-0.00951204	0.0209614	0.0674989	-0.00778967	-0.0146896	0.0255964	0.0515291	-0.0116813	-0.000455791	0.0670102	0.097946	-0.00870439	-0.0211876	0.066308	0.0284943	0.000296276	-0.00983477	0.087168	0.0341359	0.00611576	-0.0156111
	0.0815961	0.0937065	-0.0223149	-0.0112253	0.0210168	0.0684567	-0.00776934	-0.0136948	0.0257592	0.0522915	-0.0112249	-0.00315247	0.06863	0.098734	-0.00825654	-0.0234214	0.0675134	0.0289799	-0.000164849	-0.00861376	0.0886178	0.0345294	0.00716977	-0.014361
	0.0819963	0.0950937	-0.0225686	-0.0149334	0.02188	0.0694184	-0.00811651	-0.0137301	0.0260119	0.0530853	-0.0109672	-0.00471734	0.0701583	0.0996189	-0.00807269	-0.018136	0.0686771	0.0298361	-0.000239765	-0.00907834	0.0900934	0.0349353	0.00965368	-0.0154535
	0.0824246	0.0964499	-0.0230775	-0.0237079	0.0215665	0.0703904	-0.00633856	-0.012501	0.0262862	0.0539372	-0.0115352	-0.00399265	0.0715638	0.10038	-0.00792108	-0.0160055	0.0698634	0.0301367	-0.000265525	-0.00889208	0.0913884	0.0353324	0.010475	-0.0146547
	0.082896	0.0977856	-0.0238753	-0.0285308	0.021643	0.0713671	-0.00536422	-0.0140012	0.0266149	0.0548031	-0.011723	-0.00460023	0.073072	0.101247	-0.0069561	-0.0155153	0.0710527	0.0305857	-0.000813861	-0.00942067	0.0926518	0.035729	0.0112749	-0.0113273
	0.0833025	0.0990937	-0.02464	-0.0220489	0.0218523	0.0723526	-0.00306869	-0.0127604	0.026915	0.0556775	-0.0117577	-0.0047602	0.0747768	0.102014	-0.00712547	-0.0145119	0.0722772	0.0307888	-0.000785752	-0.00951493	0.0938929	0.0360874	0.0114179	-0.00836539
	0.083667	0.100399	-0.0248427	-0.017901	0.0220399	0.0733448	-0.00141404	-0.0115821	0.0272691	0.0564844	-0.01184	-0.00515519	0.0766374	0.102898	-0.00722482	-0.0174643	0.0734693	0.0308972	4.99856e-05	-0.0122434	0.0951593	0.0364781	0.0114079	-0.00673863
	0.0840115	0.101687	-0.0249469	-0.0167906	0.0221855	0.074345	0.00030169	-0.0134469	0.0275589	0.0573638	-0.011516	-0.00861478	0.0786308	0.103723	-0.00765687	-0.0185977	0.0746467	0.0310727	0.000378419	-0.0112097	0.0964289	0.0370387	0.0125484	-0.00827831
	0.0845447	0.103017	-0.0259751	-0.0124071	0.0223609	0.0753502	0.00149866	-0.0150635	0.0279052	0.0584433	-0.0108005	-0.0107036	0.080628	0.104689	-0.00808931	-0.0146346	0.0757508	0.0313275	-0.000663584	-0.0112048	0.0984623	0.0376311	0.0131708	-0.00900381
	0.0852049	0.104404	-0.0257981	-0.00942084	0.0225053	0.0763519	0.00261468	-0.0145535	0.0281733	0.0596064	-0.00977774	-0.00886287	0.082588	0.105694	-0.00820551	-0.0107877	0.0767964	0.0315888	0.000622201	-0.00791261	0.0999804	0.0380562	0.0128726	-0.00995248
	0.0860393	0.105986	-0.0259153	-0.00802397	0.0226748	0.0773198	0.00347129	-0.0099589	0.0285097	0.0607388	-0.00860834	-0.00836971	0.0844638	0.107219	-0.00684069	-0.00533605	0.0777174	0.0319021	0.000937483	-0.00825266	0.101248	0.0386553	0.0117548	-0.0131187
	0.0869463	0.107736	-0.0274292	-0.00657742	0.022818	0.0782526	0.00451818	-0.00611854	0.0289543	0.0618288	-0.00709962	-0.00455	0.0861658	0.108668	-0.00665747	0.000214963	0.0788372	0.0322344	0.000750085	-0.008207	0.102505	0.0394789	0.0105228	-0.0119201
	0.0879385	0.109578	-0.027211	-0.00517262	0.0229808	0.079173	0.00542376	-0.00400982	0.0302358	0.0628429	-0.00589123	-0.00577836	0.0886019	0.109731	-0.00661895	0.0019042	0.0800861	0.0326191	-0.000241711	-0.0069539	0.103723	0.0399911	0.00963879	-0.0105168
	0.0888641	0.111253	-0.0287855	-0.00339871	0.0231217	0.0801741	0.00681295	-0.00365371	0.0305871	0.0638613	-0.00481869	-0.00671847	0.0905557	0.110854	-0.00605101	0.00111551	0.0813046	0.0330376	0.000166979	-0.0049931	0.104938	0.0404039	0.00918186	-0.00962849
	0.0898	0.112926	-0.0308183	-0.00717499	0.0232776	0.0811881	0.00674702	-0.00364436	0.0309485	0.0648583	-0.0028952	-0.0106345	0.0925209	0.112169	-0.005079	0.0016811	0.0824546	0.0335051	0.000588574	-0.00212157	0.106091	0.0408306	0.0109084	-0.0095515
	0.0907495	0.114727	-0.0325574	-0.00963981	0.0234142	0.0821504	0.00737056	-0.0037088	0.0312269	0.065941	-0.00122296	-0.0141555	0.0945211	0.11344	-0.0056772	0.00232519	0.0835461	0.0340208	0.00120641	-0.00278308	0.10726	0.0412913	0.0105781	-0.0102564
	0.0914542	0.116998	-0.0330285	-0.00869467	0.0235608	0.0830877	0.00920683	-0.00217686	0.0315953	0.0670704	0.00143328	-0.0175328	0.0965593	0.114427	-0.00517092	0.000831243	0.0845665	0.0345764	0.0010318	-0.00379171	0.108394	0.0417642	0.0100535	-0.010289
	0.0918584	0.118763	-0.0318261	-0.0055637	0.0236885	0.0839755	0.0103078	-0.00310895	0.0318502	0.0682607	0.00416705	-0.0198202	0.098635	0.116054	-0.00367605	0.00046816	0.085566	0.0351811	0.000935442	-0.00371823	0.10961	0.0422667	0.00962828	-0.00983878
	0.0924067	0.120264	-0.0303834	-0.0040612	0.0238204	0.0848321	0.0108245	-0.00901103	0.0321211	0.0694186	0.00588954	-0.0213973	0.100737	0.117523	-0.00295977	0.00157826	0.0865916	0.0353619	0.000219013	-0.00122258	0.110846	0.0427905	0.00913399	-0.0110555
	0.0929956	0.121662	-0.029188	-0.00461051	0.0239305	0.0856255	0.0110112	-0.00839951	0.0323502	0.0705834	0.00732011	-0.0176891	0.102867	0.118822	-0.00318494	0.0031111	0.0876472	0.0355915	-0.000109292	-0.000249495	0.112214	0.0433347	0.00803122	-0.00769256
	0.0936776	0.123039	-0.0288584	-0.00423722	0.0240403	0.0863335	0.0118239	-0.00814103	0.0327298	0.0716982	0.00803019	-0.0124252	0.105008	0.120092	-0.00342894	0.00472432	0.0887305	0.0362929	-0.00085206	-0.00388061	0.113549	0.0439162	0.00566094	-0.00703879
	0.0943726	0.124406	-0.0285629	-0.0041347	0.0241424	0.0869407	0.0123683	-0.00711579	0.0330681	0.0728206	0.0092385	-0.00851716	0.10717	0.121391	-0.00515079	0.00670891	0.0898107	0.0371626	-0.000553605	-0.00827352	0.114853	0.0444918	0.00228907	-0.00920753
	0.0951374	0.125801	-0.0261209	0.000872487	0.0243312	0.0875458	0.0124373	-0.00828484	0.0333539	0.0738867	0.00998591	-0.00952941	0.109337	0.122712	-0.00488887	0.00873705	0.090903	0.0380664	-0.00146403	-0.00887048	0.116062	0.0450924	-0.000554021	-0.0114054
	0.0958973	0.127273	-0.0250779	0.00349528	0.0247111	0.0882575	0.0128687	-0.00933999	0.0336087	0.0749374	0.0104986	-0.010467	0.111528	0.124049	-0.00448722	0.00330519	0.0919791	0.0390367	-0.00298917	-0.0131597	0.117288	0.0456841	-0.00279007	-0.0103074
	0.0966957	0.12918	-0.0239064	0.00876869	0.0252028	0.0890999	0.0127452	-0.0102039	0.0339382	0.0759256	0.0105154	-0.0118139	0.113726	0.125379	-0.00523667	0.00326257	0.0930672	0.0398377	-0.00441428	-0.0149975	0.11851	0.0462903	-0.00494928	-0.0085217
	0.0974634	0.130842	-0.0245359	0.00959114	0.0256357	0.0900221	0.0127542	-0.0104618	0.0342354	0.0771711	0.0103107	-0.0151973	0.115948	0.126706	-0.00563809	-0.00284027	0.0941356	0.0406325	-0.00575804	-0.0163458	0.119804	0.0469026	-0.00571867	-0.0060878
	0.0982472	0.132031	-0.0242523	0.00610948	0.0259829	0.0909943	0.0125211	-0.0105655	0.0345901	0.0785397	0.00997094	-0.0188264	0.11818	0.128007	-0.00638672	-0.0096146	0.0952182	0.0413086	-0.00676049	-0.0149875	0.121136	0.047526	-0.00601708	-0.00104873
	0.0989911	0.133133	-0.0242327	0.00854117	0.026269	0.0919903	0.0113503	-0.0111156	0.0348514	0.0798914	0.0112453	-0.0247612	0.120406	0.129318	-0.0073975	-0.0118619	0.0962751	0.0420535	-0.00793803	-0.0146341	0.122557	0.0481717	-0.00569522	0.00351432
	0.0997477	0.134307	-0.0247928	0.00801698	0.0265251	0.0930202	0.00990666	-0.00982123	0.0346634	0.0812939	0.0130797	-0.022715	0.122608	0.13061	-0.00686501	-0.013036	0.0973271	0.0426822	-0.00920146	-0.0138048	0.124014	0.0488265	-0.0054142	0.00700967
	0.100467	0.135489	-0.0233291	0.00466778	0.0267699	0.0941006	0.00778447	-0.00925991	0.0346864	0.0827997	0.0132676	-0.0142622	0.124744	0.131944	-0.00594163	-0.0077044	0.098297	0.0433016	-0.00993125	-0.0114292	0.125565	0.0495112	-0.00570175	0.010343
	0.1012	0.136703	-0.0212777	0.000978506	0.0270225	0.0952332	0.00576702	-0.00990495	0.0350024	0.0841552	0.0136415	-0.00765293	0.126854	0.133267	-0.00460091	-0.00662889	0.0991896	0.0433055	-0.0106226	-0.00866265	0.127123	0.050195	-0.0059943	0.00978419
	0.101902	0.13789	-0.0188438	-0.00237795	0.0272965	0.0963987	0.00500867	-0.0090134	0.0353879	0.0854051	0.0131223	-0.00593867	0.128916	0.134695	-0.00327043	-0.00590929	0.100087	0.0437705	-0.01126	-0.00909864	0.128751	0.050896	-0.00579368	0.0114906
	0.102622	0.139092	-0.0173854	-0.00744691	0.0276195	0.0975374	0.00488146	-0.0128393	0.0358144	0.086545	0.0132374	-0.00546191	0.130994	0.136179	-0.00189276	-0.00464321	0.101088	0.0446593	-0.0125178	-0.00794282	0.130337	0.0515648	-0.00605121	0.0090763
	0.103322	0.140268	-0.0169988	-0.00827679	0.0279895	0.0986595	0.00441698	-0.0136707	0.0364298	0.0876506	0.0133623	-0.00401947	0.133031	0.137826	0.000191516	-0.00246447	0.102213	0.0454958	-0.0133107	-0.00936616	0.132048	0.0512327	-0.00476342	0.0064454
	0.104046	0.141461	-0.0159041	-0.00958538	0.0284004	0.0997786	0.00415205	-0.0150834	0.0369546	0.088712	0.0127101	-0.00406486	0.13506	0.139508	0.00237339	0.00165213	0.103459	0.0461945	-0.0136053	-0.00870804	0.133731	0.0517175	-0.00380972	0.00371423
	0.104763	0.142633	-0.0148993	-0.0128521	0.0287845	0.101012	0.00551197	-0.0182328	0.0372564	0.0900744	0.0114918	-0.00849523	0.137013	0.141352	0.00397251	0.00289789	0.105652	0.0471054	-0.0140821	-0.00728654	0.135295	0.0521703	-0.00263415	0.00121339
	0.105493	0.14382	-0.0139507	-0.0187125	0.0291287	0.102338	0.00469159	-0.0161769	0.0376198	0.0914517	0.00996179	-0.0152288	0.138916	0.143021	0.00685781	0.00120196	0.10699	0.047844	-0.0141506	-0.00618499	0.136528	0.0527135	-0.00132896	0.00120614
	0.106204	0.144988	-0.0123478	-0.02016	0.0294411	0.103617	0.00298969	-0.0156575	0.0379654	0.0927158	0.00802315	-0.0189406	0.140759	0.144504	0.0098893	-0.000882471	0.108271	0.0485747	-0.0145606	-0.00835122	0.137689	0.0533651	0.00031152	0.00128156
	0.106885	0.146167	-0.0103007	-0.0214904	0.0297343	0.104831	0.00296949	-0.0134545	0.0383714	0.0938682	0.00713613	-0.0237549	0.142536	0.14582	0.0120319	-0.00217673	0.109577	0.04911	-0.0137312	-0.0125553	0.139106	0.0541883	0.0021028	-0.00326488
	0.107503	0.147326	-0.0081209	-0.0215279	0.0300283	0.106004	0.0028459	-0.0103218	0.0387481	0.0949886	0.00754879	-0.0213339	0.144267	0.147188	0.0139582	-0.00122805	0.110868	0.0497512	-0.0123148	-0.0133561	0.141135	0.0552646	0.00340251	-0.00813772
	0.108004	0.148503	-0.00613948	-0.0217722	0.0303217	0.10714	0.00240749	-0.00853878	0.0391764	0.0967796	0.00831203	-0.0181798	0.145842	0.148505	0.0151483	-0.00125537	0.112176	0.0504238	-0.0102407	-0.0155544	0.14265	0.0562694	0.00379316	-0.00894116
	0.108384	0.149611	-0.00472526	-0.0250185	0.030627	0.108254	0.00275529	-0.00528205	0.0395684	0.0981908	0.00810035	-0.0143458	0.147482	0.14997	0.0175199	-0.00343873	0.113462	0.0513163	-0.00821207	-0.0197208	0.144127	0.0572916	0.00603481	-0.00949956
	0.108719	0.150727	-0.00340921	-0.0151072	0.0309408	0.109326	0.00182657	-0.0040508	0.0400067	0.0993647	0.00757672	-0.00971288	0.1493	0.151451	0.01821	-0.00658699	0.114757	0.052138	-0.00550074	-0.0167066	0.145538	0.0583589	0.00844865	-0.0114748
	0.10914	0.151788	-0.00309283	-0.00740432	0.0312689	0.110367	0.00282319	-0.0026427	0.0404026	0.100431	0.00741528	-0.00718877	0.151288	0.153026	0.0190234	-0.010367	0.116022	0.0530895	-0.00386783	-0.0152103	0.14699	0.0597425	0.0104609	-0.0131583
	0.10962	0.152916	-0.00408774	-0.00360503	0.0316126	0.111344	0.00317822	-0.00132664	0.0408388	0.100494	0.0113353	-0.00616999	0.153378	0.154463	0.02058	-0.0142341	0.117291	0.0539578	-0.00228212	-0.0166529	0.148371	0.0613131	0.012616	-0.00957819
	0.110174	0.154033	-0.00434101	-0.000514538	0.03197	0.112259	0.00585917	0.00193198	0.041223	0.101645	0.0151993	-0.0088561	0.1555	0.15587	0.0220768	-0.0141644	0.118537	0.0549498	0.000237917	-0.014918	0.149747	0.0623708	0.0144918	-0.00892168
	0.11073	0.155294	-0.00391312	0.0034533	0.032351	0.11307	0.0077542	0.00378101	0.0416328	0.102714	0.0162315	-0.0101762	0.157634	0.156734	0.0239195	-0.0136829	0.119798	0.0558523	0.00158855	-0.0168053	0.151023	0.0632329	0.0160059	-0.00908063
	0.111316	0.156611	-0.00304106	0.00239525	0.0327438	0.113818	0.00926019	0.00420627	0.0419688	0.104206	0.0173495	-0.00756393	0.159729	0.157694	0.0240165	-0.0133711	0.121062	0.056872	0.00258457	-0.0199672	0.152311	0.0640495	0.018019	-0.0121371
	0.111856	0.15806	-0.00275673	0.0010746	0.0331687	0.114588	0.0109088	0.00577653	0.0423219	0.105847	0.0183643	-0.00859449	0.161789	0.15905	0.025558	-0.00988156	0.122376	0.0578469	0.00318825	-0.0190469	0.153562	0.0647968	0.0202841	-0.0123257
	0.112402	0.159524	-0.00249587	-0.00698568	0.0336034	0.115487	0.0123941	0.0027054	0.042606	0.10709	0.0196058	-0.0106988	0.163802	0.160382	0.0272616	-0.00385763	0.123755	0.0590063	0.00436576	-0.0154116	0.154899	0.0655478	0.0217782	-0.0117892
	0.112903	0.161094	-0.00240593	-0.012421	0.0340767	0.11646	0.0150446	0.00244283	0.0429522	0.108242	0.0201701	-0.0133117	0.165782	0.161557	0.0284143	-0.000615734	0.125263	0.0600966	0.00403146	-0.0103599	0.156244	0.0662547	0.0234379	-0.0119604
	0.113437	0.162669	-0.00208221	-0.0136944	0.0345573	0.117456	0.0168492	0.00284357	0.043262	0.109487	0.0206636	-0.0162387	0.167724	0.162812	0.0303588	0.00375364	0.12693	0.0612291	0.00609448	-0.00647642	0.157645	0.0669862	0.0250785	-0.00554148
	0.113957	0.164332	-0.00187475	-0.0163415	0.035073	0.118415	0.0191834	0.00351813	0.0436504	0.110904	0.0210838	-0.0184825	0.169647	0.164029	0.0316678	0.00610695	0.128748	0.0622233	0.00624985	-0.00520971	0.158963	0.0676836	0.026878	-0.00297254
	0.11453	0.165933	-0.00156713	-0.017875	0.0355871	0.119355	0.0199529	0.00431328	0.0439574	0.112409	0.0211269	-0.0170637	0.171552	0.165355	0.0329303	0.00309087	0.130606	0.0632642	0.00713607	-0.00554819	0.160231	0.0684207	0.0283623	0.000684099
	0.1151	0.167468	-0.00148662	-0.0146415	0.036118	0.120344	0.0199694	0.00569261	0.0442555	0.113759	0.0201919	-0.00811267	0.173486	0.166418	0.0352495	0.00441577	0.132412	0.064213	0.0081416	-0.00286953	0.161403	0.0691307	0.0294271	0.0023326
	0.115724	0.168863	-0.00120684	-0.0153067	0.0366298	0.121447	0.0198238	0.00831214	0.0444036	0.115062	0.0191721	-0.00328382	0.17549	0.167852	0.0364551	0.00476469	0.134138	0.0652339	0.00883136	-0.00450477	0.162524	0.0698981	0.0301055	0.0083351
	0.116346	0.170278	-0.000405137	-0.0150589	0.0371331	0.122593	0.0198087	0.0091969	0.0445316	0.116303	0.0198965	-0.003834	0.17762	0.169602	0.0381445	0.00723649	0.13573	0.066198	0.00900918	-0.00612003	0.163531	0.0706637	0.0320272	0.00899018
	0.117018	0.171842	-0.00021757	-0.0180203	0.0376025	0.123866	0.0199539	0.00495756	0.0446089	0.117573	0.0202446	-0.00531437	0.179574	0.171433	0.0399422	0.00271822	0.137178	0.0672473	0.0105334	-0.00476099	0.164498	0.0715635	0.0337063	0.0086632
	0.11758	0.173609	0.000538322	-0.0191574	0.0380686	0.125495	0.0203011	0.00479735	0.0447571	0.118811	0.0212622	-0.00764889	0.181287	0.173135	0.0399877	0.00230793	0.138343	0.0682449	0.0115931	-0.00374972	0.165432	0.0726005	0.0352993	0.00776427
	0.117238	0.175249	0.000737899	-0.0191709	0.0385663	0.126919	0.019814	0.00521031	0.0448733	0.120101	0.0219591	-0.00745708	0.182931	0.174914	0.0404483	0.0023624	0.139301	0.069313	0.0122977	-0.00124402	0.166457	0.0737535	0.0358705	0.0051852
	0.117607	0.176814	0.00132783	-0.0145896	0.0391374	0.128055	0.0187657	0.00611076	0.0450043	0.121368	0.0220135	-0.0100161	0.18453	0.176558	0.0406239	0.00104002	0.139994	0.0703651	0.0134245	-0.00574632	0.167549	0.0747219	0.0354962	0.00185548
	0.118088	0.178275	0.00149812	-0.0122937	0.0395725	0.129116	0.0164898	0.007764	0.0450777	0.122701	0.0212617	-0.00936962	0.186118	0.178336	0.0421626	-0.00267336	0.140975	0.0721164	0.0138591	-0.0101127	0.168819	0.0756453	0.0357034	-0.00171695
	0.118519	0.179723	0.00121096	-0.0104717	0.0398395	0.130093	0.0156567	0.00789244	0.0451324	0.124013	0.0201404	-0.00549831	0.187674	0.179973	0.0424186	-0.00746653	0.142154	0.0735085	0.0148592	-0.0100365	0.17027	0.0764062	0.0360882	-0.00705362
	0.118964	0.181128	0.000233623	-0.0135119	0.0400939	0.131013	0.0155093	0.00703417	0.0451754	0.125395	0.0180304	-0.000846536	0.189225	0.181626	0.0426506	-0.00897121	0.143303	0.0746941	0.015279	-0.00853386	0.171621	0.077146	0.0363557	-0.013288
	0.119478	0.182535	-0.00246211	-0.0171941	0.0403691	0.131773	0.0154016	0.0048036	0.0455202	0.126742	0.0172255	0.0039375	0.190747	0.183001	0.0422462	-0.00491193	0.144366	0.0757641	0.016341	-0.00585876	0.172875	0.0777183	0.0357151	-0.0176909
	0.120075	0.183903	-0.00169946	-0.0225821	0.0406581	0.132211	0.0169124	0.00107241	0.045855	0.128188	0.0161546	0.00524723	0.192272	0.184305	0.0419969	-0.00259441	0.144622	0.0768852	0.0176296	-0.000390267	0.17418	0.0782767	0.035579	-0.0198253
	0.120672	0.185232	-0.00231852	-0.0250459	0.0409453	0.13314	0.018403	-0.00433422	0.046111	0.129727	0.0155875	0.00251782	0.193777	0.18552	0.0425366	-0.000768169	0.14596	0.0780669	0.0183129	0.00124893	0.175547	0.0788306	0.0353927	-0.0122135
	0.121299	0.186468	-0.00314766	-0.0236836	0.0412214	0.134041	0.0186694	-0.00750883	0.0462353	0.131563	0.0164618	-0.002529	0.195301	0.186728	0.0430979	0.000720734	0.147332	0.0791973	0.018573	-0.00210625	0.176978	0.0793687	0.0354768	-0.00548001
	0.121877	0.187618	-0.00365743	-0.0204847	0.0414763	0.13482	0.0180308	-0.00537831	0.0463295	0.13255	0.0168295	-0.0088409	0.196827	0.187881	0.0429683	0.00251894	0.148838	0.0800838	0.0186287	-0.00512838	0.178449	0.079759	0.0359132	0.00175536
	0.122473	0.188674	-0.0049511	-0.0146491	0.0417163	0.135605	0.0180459	-0.00156616	0.0463451	0.134113	0.01731	-0.0101481	0.1984	0.189035	0.0424153	0.00528226	0.149937	0.0808858	0.0198851	-0.00310842	0.179986	0.0801143	0.0372395	0.0074851
	0.123019	0.189703	-0.00486884	-0.010881	0.0419491	0.136348	0.0174184	-0.00146673	0.0462676	0.135516	0.0172447	-0.00870534	0.200008	0.190147	0.0428098	0.0038393	0.150917	0.0816333	0.0215919	0.000316373	0.181542	0.0804039	0.0385993	0.0090712
	0.123627	0.190715	-0.00553417	-0.00666108	0.0421855	0.137119	0.0175784	0.000666971	0.0460749	0.136931	0.0178659	-0.00836808	0.201679	0.191263	0.0430031	0.00438283	0.151891	0.0823563	0.0226852	-0.00363715	0.183086	0.0805746	0.0394646	0.010043
	0.124319	0.191726	-0.00524604	-0.00328366	0.0424026	0.137869	0.018397	0.00415858	0.0458739	0.138281	0.0182329	-0.00849395	0.203373	0.192349	0.0438595	0.00245735	0.152931	0.0830758	0.023547	-0.00504335	0.184578	0.0813217	0.0395593	0.00851511
	0.125728	0.192696	-0.00631898	-0.000386783	0.0425705	0.138663	0.0193054	0.00715289	0.0458416	0.139678	0.0198734	-0.00710424	0.205081	0.193435	0.0443523	0.00184861	0.154153	0.0837856	0.0232783	-0.00572401	0.185989	0.0819654	0.0391602	0.00970965
	0.126721	0.193646	-0.00693176	0.00236459	0.0426896	0.13945	0.019035	0.00798976	0.0459313	0.141027	0.0216433	-0.00409018	0.206767	0.194498	0.0457916	0.000742623	0.155503	0.0845376	0.0233641	-0.00876705	0.187353	0.0825588	0.0394106	0.0125506
	0.127326	0.194581	-0.00794765	0.0064635	0.0428128	0.140284	0.0178343	0.00832646	0.0461374	0.142456	0.0233228	-0.00102756	0.208433	0.195541	0.0450255	-0.0029163	0.156704	0.0853054	0.0237671	-0.0134375	0.188649	0.0829162	0.0401092	0.011754
	0.127844	0.195737	-0.00840164	0.00838059	0.0429683	0.141111	0.0168606	0.0111558	0.046364	0.143907	0.0238597	-0.000558841	0.210066	0.196551	0.0463316	-0.00363133	0.157829	0.0862572	0.0232279	-0.0206077	0.189926	0.0833314	0.0422763	0.0112752
	0.128332	0.197304	-0.00934812	0.00593262	0.0431394	0.141976	0.0167453	0.0129575	0.046592	0.145678	0.0252877	-0.000533407	0.211674	0.197523	0.0483421	-0.00129503	0.158906	0.0875838	0.0234207	-0.0195255	0.19115	0.0841229	0.043466	0.0123485
	0.128729	0.198628	-0.00848918	0.00107956	0.0433131	0.142826	0.0175324	0.0126904	0.0467176	0.147055	0.025349	-6.14312e-05	0.213258	0.198497	0.0497158	0.00551981	0.159987	0.0884781	0.0221885	-0.0133311	0.192364	0.0848981	0.0441455	0.0134944
	0.12901	0.199742	-0.00938511	-0.00197323	0.0434723	0.143703	0.017417	0.0130449	0.0465878	0.148275	0.0259984	0.00134787	0.214824	0.199467	0.0492394	0.0130358	0.161037	0.089161	0.0210344	-0.00711722	0.193533	0.0857973	0.0445134	0.0124411
	0.129532	0.200813	-0.0103205	-0.00586139	0.0436136	0.144555	0.0173292	0.0103913	0.04688	0.14946	0.0261736	0.00486997	0.216381	0.20044	0.0484848	0.0158179	0.162097	0.0898274	0.0197084	-0.000812834	0.194695	0.0859734	0.045433	0.0147802
	0.130854	0.201858	-0.0130578	-0.0104545	0.0437221	0.145419	0.017192	0.00990344	0.0471134	0.150542	0.0245288	0.0059513	0.217934	0.201352	0.0481625	0.0125037	0.163138	0.0904036	0.0200705	0.00491992	0.195809	0.0864496	0.0461128	0.0169167
	0.132007	0.203001	-0.0142734	-0.00853454	0.0437803	0.146245	0.0157507	0.0108428	0.0471213	0.150901	0.021739	0.00696305	0.219514	0.202259	0.0473275	0.0210584	0.164199	0.091038	0.0207609	0.012606	0.196906	0.0870076	0.0471108	0.0219205
	0.133058	0.20423	-0.0155981	-0.00909574	0.0437328	0.147065	0.0138732	0.0151458	0.0469654	0.152079	0.0215137	0.00964518	0.221161	0.203118	0.0453134	0.0246999	0.165231	0.0916097	0.0209319	0.0230044	0.197923	0.0875477	0.0483658	0.0302437
	0.133973	0.205464	-0.0166147	-0.00812727	0.0436414	0.147835	0.0140238	0.0212988	0.0465367	0.153244	0.0215439	0.00927677	0.222981	0.204008	0.0452622	0.0295217	0.166249	0.0922489	0.0208803	0.0297097	0.198885	0.0881128	0.0488488	0.0355282
	0.134854	0.206522	-0.0169125	-0.00865696	0.0438161	0.148585	0.0152901	0.0266175	0.0462034	0.15439	0.0208319	0.0101675	0.224872	0.204865	0.0447853	0.0352763	0.167198	0.0928155	0.0225572	0.0376079	0.199763	0.0886591	0.0484614	0.0405899
	0.135662	0.207451	-0.0170318	-0.00946113	0.0440645	0.149836	0.0150792	0.0269647	0.0459961	0.155452	0.0207491	0.0126842	0.226732	0.205763	0.0429844	0.0382706	0.168141	0.0934537	0.0234515	0.0449509	0.200641	0.089267	0.0473035	0.0500033
	0.136504	0.208318	-0.0172493	-0.0104133	0.0442812	0.150847	0.0139723	0.0269119	0.045908	0.156485	0.0198478	0.0131363	0.22867	0.206637	0.0412384	0.0369903	0.169126	0.0940262	0.02411	0.0511372	0.201527	0.0899058	0.0466607	0.0590752
	0.137309	0.209148	-0.0172346	-0.0118761	0.0444953	0.151623	0.0125942	0.0291397	0.0458537	0.157469	0.02011	0.0108286	0.230234	0.207572	0.0405107	0.0360399	0.170239	0.0948977	0.0255336	0.059074	0.202476	0.0907146	0.0466715	0.0634296
	0.138138	0.20996	-0.0164872	-0.0149914	0.0447194	0.152419	0.0116757	0.0283598	0.0458472	0.158456	0.0206202	0.0145647	0.2328	0.208523	0.0389859	0.0394781	0.171364	0.0950134	0.0261699	0.0693643	0.203454	0.0915557	0.0468733	0.0712231
	0.138942	0.21074	-0.0162169	-0.019008	0.044983	0.153239	0.0117916	0.0280561	0.045827	0.15943	0.0207937	0.0174128	0.234171	0.209574	0.0377676	0.0468903	0.172475	0.0955433	0.0265799	0.0765096	0.20451	0.0922578	0.0468234	0.0784262
	0.139743	0.211448	-0.0157469	-0.0195214	0.0452909	0.154117	0.0122416	0.0280353	0.0458028	0.160438	0.0209807	0.0203951	0.235362	0.210764	0.0371283	0.0485244	0.173505	0.0959676	0.0270609	0.0769337	0.205736	0.0926983	0.0477021	0.083989
	0.140517	0.212031	-0.0147698	-0.0191104	0.0456394	0.155049	0.0127042	0.0250241	0.0456967	0.161451	0.021551	0.0201157	0.236556	0.21228	0.0345263	0.0509804	0.174545	0.0964516	0.0278121	0.0745962	0.206926	0.0931473	0.0485716	0.0865161
	0.14127	0.212562	-0.01473	-0.0184992	0.0459604	0.156027	0.013714	0.0199916	0.0455384	0.162481	0.0219887	0.0213769	0.237717	0.213924	0.0328911	0.0538662	0.175588	0.0968001	0.028586	0.0709628	0.207749	0.0935667	0.0492033	0.0860122
	0.142002	0.213134	-0.0148126	-0.0168224	0.0458678	0.157027	0.0139738	0.0191699	0.0453358	0.163485	0.022375	0.0210744	0.238892	0.215322	0.0314352	0.054921	0.176711	0.0972064	0.0287165	0.0650291	0.20871	0.094194	0.0501791	0.0861328
	0.142701	0.213773	-0.0140992	-0.0152787	0.0457337	0.15802	0.0135724	0.0141869	0.0451371	0.164485	0.0226365	0.0195349	0.240035	0.216544	0.030161	0.052398	0.177805	0.0974925	0.0281127	0.0625371	0.20969	0.0948468	0.0519221	0.0818869
	0.143361	0.214463	-0.0140012	-0.0169482	0.0457916	0.159012	0.012992	0.0123123	0.0448764	0.165464	0.0227861	0.0201461	0.241194	0.217875	0.029028	0.0489848	0.178868	0.0978663	0.0284383	0.0602769	0.210703	0.0955696	0.0527606	0.0796646
	0.143944	0.215188	-0.0126279	-0.0163103	0.0459545	0.159988	0.0130369	0.0125601	0.0445931	0.166447	0.022901	0.0184863	0.242311	0.219651	0.0284756	0.0439747	0.179891	0.0981664	0.0281108	0.0612285	0.211706	0.0968689	0.0542344	0.078003
	0.144482	0.215943	-0.0100358	-0.0147967	0.0473514	0.160973	0.0132726	0.0122744	0.0442282	0.167422	0.0231423	0.0165064	0.243424	0.221134	0.0299089	0.0379921	0.18092	0.0985954	0.0285965	0.0577325	0.212735	0.0977449	0.0548022	0.0785108
	0.144962	0.216713	-0.00843342	-0.0112522	0.047713	0.161899	0.0132944	0.0110517	0.0438909	0.168405	0.0235143	0.0167947	0.244431	0.222262	0.029425	0.0315232	0.181942	0.0989999	0.0289375	0.0505915	0.213749	0.0984802	0.0563305	0.0783012
	0.145442	0.217502	-0.00717932	-0.0114075	0.0479902	0.162707	0.0136667	0.0134438	0.0434728	0.169384	0.0240627	0.0149081	0.245272	0.223279	0.0290562	0.029524	0.182963	0.0995673	0.029547	0.0477891	0.21479	0.0992687	0.0581328	0.0762379
	0.145887	0.218291	-0.00620064	-0.00897882	0.0482674	0.163315	0.0146797	0.0171032	0.0430898	0.170368	0.0237194	0.0163245	0.246493	0.2242	0.0296546	0.0313843	0.183963	0.100186	0.0303895	0.0445896	0.215817	0.0999712	0.0595762	0.0759334
	0.146352	0.21909	-0.00518171	-0.00452376	0.0486076	0.163747	0.0162812	0.0207602	0.0427031	0.171354	0.0247	0.020787	0.247971	0.225087	0.0309657	0.0335038	0.184943	0.101058	0.0313292	0.0471364	0.216875	0.100649	0.0612278	0.0755976
	0.146796	0.219875	-0.00391161	0.00280849	0.0489834	0.164188	0.0182846	0.0243183	0.0424507	0.172343	0.0254347	0.0220404	0.249368	0.225962	0.0323458	0.0361493	0.185913	0.101991	0.03117	0.0463909	0.217923	0.101237	0.0634362	0.0778624
	0.147306	0.220663	-0.00282454	0.0073673	0.0494023	0.164751	0.0215548	0.0282967	0.0422505	0.173318	0.0266228	0.0225159	0.250664	0.226875	0.0322334	0.0371167	0.186875	0.102998	0.0323302	0.0502286	0.219011	0.10183	0.0649066	0.077949
	0.14792	0.221426	-0.00244702	0.0106988	0.0498133	0.1654	0.0245174	0.0320144	0.0421317	0.174136	0.0279098	0.0238296	0.25174	0.227901	0.0319016	0.0390478	0.18785	0.10387	0.0334938	0.0531368	0.220093	0.102382	0.0674282	0.0768342
	0.146923	0.222189	-0.00159456	0.0122405	0.0502264	0.16613	0.0260629	0.0384282	0.0420209	0.174592	0.0294673	0.0255428	0.252777	0.229057	0.0324763	0.0406438	0.188819	0.104751	0.0348186	0.0568581	0.221227	0.102975	0.0689885	0.0796068
	0.146936	0.222923	-0.00107239	0.0148309	0.0506215	0.166901	0.0267405	0.0432637	0.0419948	0.175295	0.0314223	0.0287752	0.25377	0.230216	0.0322002	0.0410888	0.189786	0.105528	0.036254	0.0585657	0.222342	0.103588	0.0704565	0.0787583
	0.147386	0.223657	-0.001352	0.0185272	0.0510173	0.167713	0.0281177	0.0518971	0.0420997	0.176141	0.0340928	0.033044	0.254783	0.231325	0.0319947	0.0430268	0.190719	0.106427	0.0374789	0.0596864	0.223484	0.104433	0.073086	0.0780385
	0.148167	0.224358	-0.00262322	0.0170597	0.0514104	0.168533	0.028072	0.0581443	0.0423584	0.177009	0.0370795	0.0377405	0.255749	0.232422	0.0318748	0.0440263	0.191592	0.107375	0.0384484	0.0629437	0.224567	0.105503	0.0749995	0.074419
	0.148856	0.225059	-0.00345387	0.0185443	0.0518097	0.169338	0.0284758	0.064641	0.0424248	0.177898	0.0400892	0.0471288	0.256729	0.233481	0.0333753	0.0428395	0.192454	0.108128	0.0395091	0.0677275	0.225655	0.106221	0.075686	0.0728298
	0.149381	0.22572	-0.00321368	0.0234243	0.0522089	0.170106	0.0301166	0.0746592	0.0423578	0.178773	0.0426403	0.0569339	0.257657	0.23448	0.035171	0.0441311	0.193587	0.108637	0.0407267	0.0691062	0.226694	0.106781	0.0763299	0.070875
	0.14988	0.226379	-0.0033782	0.0290562	0.0526108	0.170832	0.0313197	0.0848566	0.0422709	0.179642	0.045146	0.0685312	0.258602	0.235606	0.036752	0.0430005	0.194635	0.109124	0.042086	0.0743467	0.227743	0.107325	0.0782623	0.0713533
	0.150336	0.226994	-0.00348839	0.0329927	0.0530073	0.17154	0.0329649	0.0895049	0.0423708	0.180478	0.0498935	0.0777018	0.259495	0.23619	0.0379216	0.0380607	0.195505	0.109519	0.0436969	0.0786458	0.228749	0.107787	0.0791538	0.0718263
	0.150808	0.227609	-0.00351702	0.0337403	0.053403	0.172237	0.0339576	0.0922093	0.0424704	0.181303	0.0527534	0.0853522	0.260414	0.23695	0.0379672	0.0329241	0.196298	0.109936	0.0461777	0.0782706	0.229738	0.108064	0.0795475	0.0736268
	0.151256	0.228175	-0.00407446	0.0423695	0.0537466	0.172865	0.0349566	0.0959449	0.0425235	0.182211	0.0557624	0.0920177	0.261281	0.237712	0.0384965	0.0309934	0.197025	0.11028	0.0485022	0.081613	0.230631	0.107841	0.0794666	0.0744161
	0.151707	0.228746	-0.00308676	0.0498792	0.0539944	0.173264	0.0362175	0.0977828	0.0425184	0.183285	0.0587548	0.0969756	0.262182	0.238552	0.0396054	0.0266046	0.197731	0.110646	0.0503979	0.082987	0.231369	0.108019	0.0807939	0.0786249
	0.152112	0.229259	-0.00319185	0.0575905	0.0541512	0.173588	0.0382054	0.0976575	0.0425238	0.184309	0.0616983	0.0979992	0.263032	0.239553	0.0422244	0.0260937	0.198415	0.110938	0.0514991	0.0832967	0.232051	0.10808	0.081492	0.0813199
	0.152448	0.229779	-0.00122928	0.0610226	0.0542829	0.173917	0.0406375	0.0972567	0.0425612	0.185285	0.0641474	0.0981891	0.263922	0.240688	0.0434028	0.0289889	0.199103	0.11123	0.0524322	0.0818793	0.233019	0.108428	0.0824974	0.0856844
	0.152675	0.230281	-0.00133476	0.0616673	0.0544423	0.174265	0.0421504	0.0941549	0.0425651	0.186173	0.0660855	0.099488	0.26476	0.242145	0.0433188	0.0335834	0.199759	0.111428	0.053476	0.0824005	0.233983	0.108822	0.0842898	0.0918416
	0.152836	0.232077	-0.000241688	0.0596472	0.0546425	0.174609	0.0435889	0.0919159	0.0423777	0.187021	0.0680201	0.0985046	0.265647	0.243326	0.043654	0.0387086	0.200367	0.111591	0.0538973	0.0836789	0.234931	0.109267	0.0853647	0.0952718
	0.153087	0.232561	0.000643305	0.0559823	0.0548376	0.174956	0.0453513	0.0893268	0.0421264	0.187795	0.0696488	0.0970787	0.266487	0.244398	0.0444299	0.0412666	0.20088	0.11166	0.054742	0.0828796	0.235824	0.109664	0.0866126	0.097879
	0.153473	0.232926	0.00160324	0.0570789	0.0550439	0.175296	0.0474297	0.0845396	0.0418875	0.188534	0.0711351	0.0948495	0.26739	0.245293	0.0465717	0.0440463	0.201304	0.111842	0.0562417	0.0833588	0.236709	0.11	0.0874906	0.101158
	0.153859	0.233214	0.00351231	0.0543357	0.055171	0.175636	0.0487972	0.0835996	0.0418558	0.189222	0.0727134	0.0935791	0.268256	0.246182	0.0484047	0.0471588	0.201678	0.112212	0.0573881	0.0806855	0.237548	0.110238	0.089535	0.103383
	0.154248	0.233555	0.00676366	0.0522033	0.0552725	0.17598	0.0495897	0.084845	0.0421659	0.18992	0.0748076	0.0892635	0.269153	0.247014	0.0500761	0.0544868	0.202083	0.112603	0.0588109	0.0805216	0.238382	0.110448	0.0895634	0.102706
	0.154598	0.233859	0.00970223	0.0507984	0.0553274	0.176325	0.0512278	0.0866474	0.0421841	0.190757	0.0771295	0.0861222	0.26995	0.247899	0.0539843	0.0577724	0.202527	0.11298	0.0609859	0.0794566	0.239174	0.110625	0.0900565	0.101217
	0.155333	0.23423	0.0138314	0.0539114	0.0553927	0.176682	0.0524027	0.0862679	0.042069	0.191848	0.0796453	0.0854116	0.270688	0.248703	0.0549411	0.0556875	0.203004	0.113495	0.0620033	0.0808329	0.239967	0.110817	0.0911556	0.101298
	0.155105	0.234556	0.0167278	0.056969	0.0554691	0.177042	0.0530811	0.0849898	0.0419602	0.192899	0.0824556	0.0884607	0.271271	0.249511	0.0552367	0.0594645	0.203493	0.114064	0.0627089	0.0810403	0.240763	0.111003	0.0945344	0.0989352
	0.15472	0.234913	0.0193337	0.0587756	0.0555642	0.177418	0.0540572	0.0852641	0.0419847	0.193944	0.0854384	0.0886046	0.271767	0.2502	0.0548421	0.0666631	0.203999	0.114632	0.0658942	0.0810642	0.241732	0.110523	0.0963269	0.0982139
	0.15451	0.235181	0.0216493	0.0627588	0.0556569	0.177796	0.0555059	0.0846097	0.0422482	0.194849	0.0894147	0.0894136	0.27211	0.250901	0.0555373	0.0650124	0.204524	0.11515	0.0678135	0.082041	0.242755	0.110459	0.0980237	0.0956606
	0.154453	0.235388	0.0237227	0.0731717	0.0557538	0.178195	0.0570163	0.0843646	0.0423783	0.195705	0.0921035	0.0924646	0.272427	0.251477	0.057109	0.0667167	0.205104	0.115668	0.0704289	0.0820398	0.243756	0.110547	0.0998698	0.0962569
	0.154304	0.235439	0.024833	0.0841145	0.0558234	0.1786	0.0577574	0.0899333	0.0422573	0.19646	0.0949213	0.0934483	0.272796	0.252065	0.0572525	0.0685938	0.205994	0.116215	0.0720735	0.0861942	0.244684	0.110641	0.101994	0.0987414
	0.154143	0.235458	0.0253536	0.0924758	0.0558949	0.179035	0.0588864	0.100309	0.0421426	0.197196	0.0969921	0.0955894	0.273296	0.252534	0.0584342	0.0713995	0.206937	0.116817	0.0736092	0.09062	0.245601	0.11069	0.10357	0.100705
	0.15411	0.235531	0.0263179	0.10014	0.0559327	0.179489	0.0601532	0.110687	0.0419846	0.197844	0.098497	0.103306	0.273769	0.253038	0.0598784	0.0798103	0.207258	0.117521	0.0753164	0.0905973	0.246471	0.110654	0.104645	0.105451
	0.154167	0.237111	0.0280187	0.11021	0.0559837	0.179982	0.0608988	0.121606	0.0418465	0.198445	0.0997814	0.107777	0.274279	0.253456	0.0609626	0.0866108	0.207484	0.11827	0.0766815	0.0903797	0.247345	0.110674	0.105493	0.106945
	0.154261	0.237479	0.0294563	0.119794	0.0560048	0.180499	0.0617863	0.13231	0.0416318	0.198915	0.100983	0.113199	0.27473	0.253911	0.0615054	0.093214	0.20773	0.119042	0.0773027	0.0948773	0.248175	0.110876	0.106617	0.107345
	0.154379	0.237797	0.0308184	0.126999	0.0560567	0.181052	0.0631274	0.140748	0.0413822	0.199341	0.101832	0.121462	0.275212	0.254346	0.0614143	0.101873	0.20798	0.119769	0.0780083	0.100227	0.249013	0.111231	0.107595	0.112146
	0.154512	0.238077	0.030998	0.139699	0.0560943	0.181645	0.0642242	0.147817	0.0410249	0.199836	0.10508	0.130196	0.275624	0.254789	0.0620765	0.11056	0.208253	0.120473	0.078069	0.106441	0.249802	0.111524	0.10867	0.115932
	0.154661	0.238348	0.0320127	0.148723	0.0561877	0.182342	0.0644235	0.155094	0.040667	0.200393	0.106842	0.139221	0.276052	0.255334	0.0634511	0.118721	0.20855	0.121108	0.0781942	0.111306	0.250597	0.111716	0.109591	0.122603
	0.154833	0.238592	0.032592	0.157504	0.0562817	0.183249	0.064902	0.163964	0.0402664	0.20085	0.106869	0.14953	0.2764	0.255826	0.0636146	0.129709	0.208879	0.121705	0.0782348	0.116441	0.25134	0.111857	0.110819	0.130795
	0.155034	0.238839	0.0339517	0.166027	0.0564441	0.184009	0.0663428	0.170154	0.0398994	0.201271	0.106484	0.160842	0.276753	0.256452	0.0633675	0.141071	0.209218	0.122226	0.0780318	0.120032	0.252084	0.111964	0.112093	0.136578
	0.155271	0.23907	0.0348684	0.168243	0.0565999	0.184574	0.0663659	0.178343	0.039541	0.20163	0.105944	0.172309	0.277061	0.25698	0.0646548	0.148066	0.209547	0.122715	0.078731	0.123501	0.252779	0.112065	0.11454	0.14534
	0.155529	0.239316	0.03565	0.165491	0.056819	0.185068	0.0664987	0.183985	0.039093	0.202024	0.10515	0.182062	0.277558	0.257589	0.0645888	0.1488	0.209869	0.123139	0.0802014	0.129121	0.253479	0.11215	0.116659	0.152212
	0.155804	0.239552	0.0355626	0.168281	0.0570114	0.185567	0.0670032	0.182334	0.0383352	0.2024	0.104325	0.186298	0.278339	0.258122	0.065056	0.151895	0.210228	0.123541	0.0816698	0.130195	0.25414	0.112242	0.118888	0.156767
	0.156091	0.239808	0.0354207	0.16758	0.0572596	0.186255	0.0685585	0.176901	0.0374328	0.202867	0.103963	0.191671	0.279013	0.258706	0.066268	0.152724	0.210657	0.123876	0.0813969	0.127125	0.254784	0.112313	0.121198	0.158557
	0.156409	0.240053	0.0361142	0.168951	0.0574582	0.186682	0.0684958	0.171455	0.0365108	0.203322	0.103742	0.188974	0.2795	0.259259	0.0677813	0.152261	0.211094	0.12419	0.0817086	0.124457	0.255218	0.112382	0.12373	0.154937
	0.156726	0.24031	0.0351412	0.167657	0.0565653	0.186969	0.0680396	0.167606	0.0357477	0.203813	0.1032	0.185674	0.27991	0.259848	0.0678463	0.149824	0.211507	0.124434	0.0813475	0.12216	0.255561	0.112409	0.125964	0.151637
	0.157036	0.240548	0.0342451	0.161365	0.0568324	0.187321	0.0673178	0.163029	0.0350731	0.204175	0.102804	0.179023	0.280218	0.260369	0.06819	0.149114	0.211883	0.124673	0.0821123	0.116486	0.255997	0.112415	0.127174	0.151275
	0.15728	0.24079	0.0342099	0.152452	0.0572193	0.187657	0.0653641	0.157523	0.0344583	0.20449	0.101926	0.16748	0.28049	0.260726	0.0679746	0.142211	0.212236	0.124861	0.0835224	0.107249	0.256538	0.112374	0.128189	0.147724
	0.157498	0.241008	0.0336436	0.140093	0.0575911	0.187979	0.0626022	0.149306	0.0338115	0.204669	0.101662	0.153889	0.280683	0.260664	0.0665979	0.137825	0.212566	0.125067	0.0835467	0.098024	0.257037	0.112327	0.128909	0.139774
	0.157664	0.241241	0.032954	0.119341	0.0579038	0.188268	0.0612159	0.139252	0.033176	0.204848	0.101618	0.137358	0.280871	0.260536	0.0657411	0.1267	0.212884	0.125232	0.0839285	0.092581	0.257528	0.112273	0.13018	0.134952
	0.157818	0.241468	0.031818	0.102715	0.058025	0.188533	0.0591844	0.127939	0.0325195	0.20498	0.100261	0.117917	0.28099	0.260949	0.0650333	0.11223	0.21319	0.125404	0.0837104	0.0877379	0.257959	0.112249	0.129459	0.130102
	0.157911	0.241726	0.0311555	0.0820756	0.0580591	0.188759	0.0584161	0.110587	0.0319071	0.205186	0.0976865	0.10117	0.281115	0.261714	0.0642594	0.0999415	0.213482	0.125512	0.0842499	0.0796573	0.258399	0.112252	0.130349	0.118091
	0.15798	0.241959	0.0294995	0.0628407	0.0579644	0.188954	0.0564348	0.0919174	0.0313083	0.205384	0.0954787	0.0794863	0.281169	0.262252	0.0622571	0.0869292	0.213754	0.125596	0.0848273	0.0706551	0.258835	0.112324	0.13092	0.100829
	0.157998	0.242172	0.0283737	0.0454726	0.0578104	0.189101	0.0536763	0.0769068	0.0307686	0.205653	0.0924358	0.0620784	0.281227	0.262676	0.0603852	0.0752091	0.213984	0.125684	0.0842145	0.0606815	0.259331	0.112461	0.130941	0.084414
	0.158037	0.242304	0.0271224	0.0333941	0.0575674	0.189209	0.0522407	0.0612468	0.0302449	0.205905	0.0907841	0.0477208	0.281205	0.263065	0.0589964	0.0679211	0.214172	0.125823	0.0839857	0.0491313	0.259802	0.112659	0.131142	0.0704346
	0.158137	0.242381	0.026206	0.0276315	0.0572984	0.18926	0.0500247	0.0500251	0.0297737	0.206214	0.0885676	0.0355036	0.281189	0.263466	0.0582121	0.0627487	0.214327	0.126011	0.084681	0.0383201	0.260128	0.112823	0.131005	0.0499916
	0.158382	0.242392	0.0260466	0.0274679	0.0569936	0.189273	0.0475417	0.0416778	0.0293096	0.206501	0.0853722	0.0262459	0.281112	0.263863	0.0560168	0.0534658	0.214474	0.126259	0.0853686	0.0269805	0.260479	0.112933	0.132114	0.0362903
	0.15875	0.24246	0.0254502	0.028018	0.0567091	0.189237	0.0452822	0.0344628	0.0288812	0.206836	0.0819977	0.0177632	0.281072	0.26425	0.0544084	0.0451705	0.214644	0.126541	0.0861969	0.0136016	0.260987	0.112975	0.132624	0.0191878
	0.159221	0.242593	0.0244892	0.0349364	0.0564097	0.189175	0.0432327	0.027256	0.0284318	0.207149	0.0791731	0.0137341	0.281032	0.264609	0.0529933	0.0447324	0.214904	0.126897	0.0872301	0.00496277	0.261516	0.112976	0.133625	0.00457674
	0.15967	0.242776	0.0221533	0.0440538	0.056078	0.189082	0.0415279	0.0266705	0.0279583	0.207464	0.0769826	0.0155542	0.28112	0.264913	0.0502601	0.0468423	0.21435	0.12728	0.0871105	-0.00455227	0.262081	0.112918	0.133252	-0.00787696
	0.160055	0.242922	0.0180609	0.0565087	0.0548267	0.188975	0.0405299	0.0308185	0.0273766	0.20756	0.0749166	0.0208925	0.281309	0.265175	0.047958	0.047973	0.214401	0.127703	0.0865718	-0.0115235	0.262933	0.112786	0.133122	-0.00753813
	0.160302	0.243055	0.0155958	0.0633811	0.0546001	0.188851	0.0374119	0.0331493	0.0266414	0.207565	0.0729936	0.0243411	0.281501	0.26537	0.0451921	0.0503811	0.214512	0.128094	0.0874551	-0.0136271	0.263124	0.112589	0.13251	-0.00224951
	0.160899	0.243131	0.0132502	0.0664925	0.05442	0.188722	0.0349662	0.0324959	0.0257444	0.207617	0.0709838	0.0239168	0.281577	0.265556	0.0424477	0.0526254	0.214638	0.128572	0.0883527	-0.01373	0.263435	0.112455	0.131734	0.00392655
	0.161783	0.243192	0.0102451	0.066614	0.0542886	0.188585	0.0329069	0.0319605	0.0251387	0.207782	0.0691108	0.0224783	0.28163	0.265717	0.0406974	0.0556428	0.214758	0.129215	0.0888877	-0.0097188	0.263791	0.112409	0.130771	0.00775661
	0.162215	0.243202	0.00852076	0.0680597	0.0540588	0.18845	0.030738	0.0272323	0.0246927	0.207948	0.0667503	0.0227472	0.281624	0.265887	0.0387273	0.058176	0.21487	0.129754	0.0893736	-0.00741002	0.264106	0.112371	0.130027	0.00791263
	0.162515	0.243208	0.00649472	0.0685617	0.0538194	0.188311	0.0270539	0.0257623	0.024258	0.20816	0.0637707	0.0237927	0.281622	0.265992	0.0373477	0.0596334	0.214972	0.130119	0.0907537	-0.00552627	0.264344	0.112297	0.129275	0.00543908
	0.162875	0.243178	0.00466423	0.0637232	0.0534924	0.188171	0.0242744	0.0231188	0.0237337	0.208355	0.0610642	0.0219946	0.281586	0.265923	0.0369039	0.0604341	0.215067	0.130396	0.0904173	-0.00415177	0.264495	0.112263	0.126784	0.00438079
	0.163186	0.24316	0.0021263	0.0614843	0.0531766	0.188017	0.0209447	0.0203247	0.0230866	0.208575	0.05793	0.0189281	0.281573	0.265705	0.034206	0.0594348	0.215167	0.130559	0.0897598	-0.00170986	0.264624	0.112245	0.123753	0.0077546
	0.163556	0.243124	4.74101e-05	0.0585895	0.0527917	0.187834	0.0176279	0.0194333	0.0223498	0.208771	0.0553629	0.0185064	0.281532	0.265805	0.0329039	0.0569589	0.215308	0.130627	0.0898713	-0.0015557	0.264795	0.112267	0.120769	0.011801
	0.163854	0.243112	-0.0017942	0.0552959	0.0524086	0.187615	0.0146752	0.0216277	0.0215801	0.208979	0.0524416	0.0229317	0.281515	0.266025	0.0317335	0.0577451	0.215485	0.130594	0.0902079	-0.00116644	0.264987	0.112275	0.118875	0.00958695
	0.164144	0.243088	-0.00269479	0.0478462	0.0519476	0.187346	0.0128533	0.0298897	0.020742	0.209162	0.0496038	0.0232046	0.281474	0.266272	0.0306289	0.0544398	0.215683	0.130544	0.0901121	-1.12064e-05	0.26519	0.112277	0.116483	0.00607264
	0.164204	0.243071	-0.00246244	0.04402	0.0514863	0.187041	0.0106019	0.03277	0.0198484	0.209373	0.0471319	0.0254772	0.281461	0.266478	0.0294086	0.0524249	0.215836	0.130463	0.0901661	-0.0016568	0.265379	0.112232	0.11539	-0.000409426
	0.164126	0.242985	-0.00143756	0.0411068	0.0509439	0.186688	0.00865162	0.035956	0.0189622	0.20963	0.0440473	0.0257663	0.281427	0.266676	0.0281395	0.0487419	0.215952	0.130385	0.0900197	-0.00266323	0.265558	0.112164	0.114274	-0.00646495
	0.163974	0.242802	-0.00259037	0.0344697	0.0504062	0.186305	0.00695666	0.0379086	0.018156	0.210081	0.0415443	0.027202	0.281422	0.266806	0.027705	0.0448652	0.216011	0.130272	0.0896194	-0.00619948	0.26571	0.112091	0.113809	-0.00716366
	0.164049	0.242526	-0.00448256	0.0297415	0.0498383	0.185876	0.00556186	0.0400214	0.017405	0.210445	0.0396239	0.0313485	0.281396	0.266876	0.028502	0.0416202	0.216031	0.13012	0.0889478	-0.00745756	0.265847	0.112049	0.112628	-0.00882279
	0.16458	0.242278	-0.00638215	0.0274264	0.0495066	0.185418	0.00438046	0.0374172	0.0167056	0.210559	0.0371633	0.0294	0.281397	0.266776	0.0281336	0.0379885	0.215977	0.129868	0.0889112	-0.00896466	0.265942	0.11202	0.112082	-0.00729664
	0.165272	0.242058	-0.00855396	0.0278538	0.0492015	0.184916	0.00340141	0.0379999	0.0160401	0.210521	0.0334512	0.0268369	0.281374	0.266507	0.0278581	0.035586	0.215877	0.129461	0.0876606	-0.00884524	0.265972	0.111973	0.1107	-0.00527632
	0.165652	0.241886	-0.0116021	0.0322634	0.0489047	0.184388	0.00284171	0.0360555	0.0154119	0.210452	0.0322048	0.0249046	0.281374	0.266523	0.0268017	0.0316904	0.215763	0.12902	0.0853645	-0.00808039	0.265755	0.111832	0.108501	-0.0054858
	0.165975	0.24171	-0.0141536	0.0372936	0.0486881	0.183822	0.00328438	0.0328951	0.0148119	0.210334	0.0307888	0.0235372	0.281347	0.266636	0.0255194	0.0267065	0.215687	0.128718	0.0821453	-0.00513667	0.265401	0.111124	0.10647	-0.00792551
	0.166212	0.241543	-0.0169749	0.0431997	0.0484326	0.183237	0.00377944	0.0306945	0.0142377	0.210256	0.0308308	0.0157141	0.281339	0.266636	0.0247232	0.0223743	0.21564	0.128464	0.0789645	-0.00163652	0.265345	0.110743	0.104598	-0.0111358
	0.166461	0.241334	-0.0213871	0.0467504	0.048113	0.182619	0.00466419	0.0296499	0.0136753	0.210171	0.0315994	0.0108329	0.281308	0.266578	0.0245032	0.0186083	0.215639	0.128225	0.0766072	2.45605e-05	0.265373	0.110567	0.102855	-0.0140831
	0.16664	0.241114	-0.0249129	0.0480421	0.0477667	0.181986	0.00583511	0.0250446	0.0131112	0.210133	0.0301346	0.00495954	0.281304	0.266466	0.0244584	0.0139908	0.215631	0.127967	0.0750949	0.00817973	0.2654	0.110402	0.10133	-0.0161381
	0.166819	0.240894	-0.0271067	0.0473336	0.047368	0.181322	0.00752766	0.017937	0.0125229	0.210076	0.0302328	0.00370057	0.281287	0.26633	0.0248783	0.00904721	0.215618	0.127698	0.0741627	0.0120708	0.265405	0.11022	0.100229	-0.0142339
	0.166927	0.240764	-0.0289686	0.042855	0.046937	0.180645	0.0103403	0.0140781	0.0119086	0.210041	0.0305677	0.00212445	0.281304	0.266178	0.0244096	0.00700975	0.215623	0.127365	0.0739897	0.0155404	0.265361	0.110002	0.0992961	-0.0137936
	0.167027	0.240697	-0.0300836	0.0358225	0.0464734	0.179936	0.0136077	0.0108639	0.0112989	0.209971	0.0311726	0.000121551	0.281297	0.266034	0.0251253	0.0042404	0.215714	0.126822	0.0734891	0.0165977	0.265277	0.10972	0.0979113	-0.0139276
	0.167068	0.240684	-0.031232	0.0293038	0.0459856	0.179209	0.0166012	0.00551441	0.0107462	0.209902	0.0311393	-0.00341457	0.281312	0.265855	0.0263716	0.00111407	0.215822	0.126154	0.0734302	0.018795	0.265156	0.109185	0.0972431	-0.0115354
	0.167116	0.240674	-0.0327591	0.0251941	0.045482	0.178434	0.0194675	0.000655258	0.0102575	0.209782	0.0310815	-0.0110144	0.281286	0.2652	0.0274508	-0.000416492	0.215982	0.125601	0.0723619	0.0144208	0.265025	0.107896	0.0959563	-0.0106243
	0.16713	0.242134	-0.0337507	0.0248985	0.0449577	0.177617	0.0230857	-0.00834903	0.00982643	0.209646	0.0314175	-0.0113439	0.281286	0.264496	0.0265528	-0.00649922	0.216189	0.125152	0.0724784	0.00693014	0.2649	0.107183	0.0947243	-0.00256935
	0.167165	0.24204	-0.0325116	0.0258334	0.0444281	0.176735	0.0252253	-0.00628697	0.00940761	0.209481	0.0320932	-0.00397419	0.28126	0.264229	0.0261852	-0.0132416	0.216321	0.124964	0.0727628	0.00435468	0.264796	0.107016	0.0938618	0.00436138
	0.167183	0.241913	-0.0306938	0.0291751	0.0438763	0.175835	0.0285593	-0.000924654	0.00891144	0.209382	0.0341652	0.00420761	0.281266	0.264031	0.0251101	-0.0194722	0.216315	0.124787	0.0724252	0.000834699	0.264736	0.106729	0.0932674	0.0100817
	0.167227	0.241743	-0.0292686	0.0326231	0.0433212	0.174952	0.0312063	0.0126608	0.00817344	0.209331	0.0372498	0.0123813	0.28125	0.263829	0.0243729	-0.0223097	0.216143	0.124596	0.0723157	-0.00203417	0.264715	0.106206	0.0936832	0.0185573
	0.167262	0.241531	-0.0255884	0.033455	0.0427299	0.174154	0.0333862	0.0221284	0.00768022	0.209309	0.040264	0.0191986	0.281249	0.263614	0.0246071	-0.0230091	0.215869	0.124362	0.0738203	-0.0039526	0.264777	0.105813	0.0947278	0.0222494
	0.167321	0.241283	-0.0213933	0.0365509	0.0421297	0.173443	0.0367024	0.0303981	0.00741152	0.209224	0.0433332	0.0235575	0.281217	0.26338	0.0247122	-0.0204402	0.215521	0.124106	0.0740929	-0.00535964	0.264921	0.105683	0.0965698	0.0253297
	0.167373	0.240996	-0.0171147	0.0404003	0.04157	0.172835	0.0400459	0.0385299	0.00721616	0.209084	0.0462289	0.0313837	0.281183	0.263136	0.0235001	-0.0119408	0.215165	0.123808	0.0743991	0.000840958	0.26495	0.105847	0.0974169	0.0322913
	0.167446	0.240684	-0.0126873	0.0470119	0.0411964	0.172291	0.0436856	0.0465012	0.00702816	0.209009	0.0480641	0.0356946	0.281101	0.26288	0.0224635	0.000160311	0.214807	0.123486	0.0760257	0.00514642	0.264653	0.105772	0.0971992	0.0399249
	0.167511	0.240338	-0.00855587	0.051342	0.0408338	0.171808	0.0466232	0.0538352	0.00685699	0.2093	0.0495986	0.0356368	0.280989	0.262627	0.0223664	0.00916242	0.214471	0.123118	0.0769166	0.0098564	0.264298	0.105533	0.097821	0.046585
	0.167591	0.239973	-0.00519197	0.060002	0.0403671	0.171346	0.0503802	0.064489	0.00667478	0.20966	0.0509339	0.0370698	0.280839	0.262373	0.0224749	0.0152935	0.214167	0.122725	0.0770857	0.0129608	0.263839	0.105274	0.0989555	0.05193
	0.167658	0.239576	-0.00217461	0.0683958	0.0386187	0.170861	0.0543314	0.0735049	0.00649088	0.209897	0.051945	0.0436089	0.28103	0.262132	0.02267	0.0259566	0.213914	0.122288	0.0774455	0.0193498	0.263215	0.105027	0.100241	0.0574131
	0.167733	0.239159	0.00380372	0.0752497	0.0378257	0.170114	0.0588521	0.0806446	0.00622886	0.21006	0.0546161	0.0499807	0.281327	0.261892	0.0236621	0.0377325	0.213731	0.121834	0.0781402	0.0237255	0.262486	0.104854	0.102133	0.0626815
	0.167789	0.2387	0.00821487	0.0823146	0.0370042	0.169342	0.0617554	0.0890595	0.00569611	0.210176	0.0567385	0.0571091	0.281427	0.261665	0.024633	0.0464532	0.213569	0.121357	0.0779832	0.0311985	0.261866	0.104745	0.103465	0.0665083
	0.167837	0.23821	0.011959	0.0880893	0.0362004	0.168846	0.0643478	0.0930796	0.00498593	0.210265	0.0577531	0.0641509	0.281472	0.261434	0.0253494	0.0507801	0.213381	0.120882	0.0784978	0.040911	0.261311	0.104648	0.104652	0.0674067
	0.167848	0.237671	0.0162202	0.0912274	0.0359919	0.168556	0.0668735	0.094747	0.0046718	0.210319	0.0599272	0.0709807	0.281461	0.261212	0.026325	0.05407	0.213103	0.1204	0.0791056	0.0423814	0.260753	0.104487	0.105803	0.0669711
	0.167803	0.237121	0.0198307	0.0959159	0.0354665	0.16852	0.0694242	0.0941295	0.00452935	0.21036	0.062547	0.0758074	0.281447	0.260985	0.0273842	0.0589878	0.212763	0.119889	0.0797231	0.0441837	0.260159	0.104278	0.107798	0.0671898
	0.167653	0.236565	0.0231846	0.0954279	0.0349125	0.168633	0.0721082	0.0949768	0.00447189	0.21037	0.065275	0.071348	0.281335	0.260859	0.0286059	0.0652732	0.21236	0.119281	0.0803133	0.0440768	0.259523	0.103964	0.109314	0.068573
	0.167414	0.236043	0.0255681	0.0935505	0.0343592	0.168635	0.0758905	0.094159	0.00447058	0.210432	0.0692676	0.0712731	0.281178	0.260172	0.0300768	0.0643123	0.211917	0.118577	0.081141	0.0395883	0.258842	0.103508	0.110555	0.0691125
	0.167201	0.235525	0.0292027	0.090362	0.0338187	0.168334	0.0795706	0.0916082	0.00451352	0.210543	0.072703	0.071849	0.280866	0.259883	0.0312796	0.0636072	0.211432	0.117796	0.0811668	0.0373532	0.258136	0.102865	0.110623	0.0651793
	0.167087	0.235029	0.0326569	0.0901236	0.033285	0.167937	0.081803	0.0915414	0.0045768	0.210681	0.0747162	0.0676172	0.280488	0.259713	0.0316749	0.0649205	0.210911	0.116988	0.0814316	0.0360975	0.257423	0.102101	0.110871	0.0607844
	0.167052	0.234514	0.0358732	0.0871348	0.032766	0.167589	0.0825708	0.0896596	0.00464487	0.210724	0.0756065	0.0646006	0.280035	0.259648	0.0330837	0.0649113	0.210356	0.116188	0.0818048	0.0341435	0.256734	0.101326	0.111254	0.0566177
	0.167059	0.234005	0.036181	0.0843314	0.0322747	0.167268	0.084702	0.0846638	0.00468563	0.210711	0.0766437	0.0603721	0.2796	0.259592	0.0346413	0.0638635	0.209764	0.115461	0.0830199	0.0325791	0.256061	0.100616	0.112656	0.0521648
	0.167095	0.233459	0.0375341	0.0818579	0.0318299	0.167013	0.0860146	0.0793581	0.0046756	0.210622	0.0767457	0.0568672	0.279167	0.259496	0.0367712	0.0626161	0.209135	0.114821	0.0841149	0.0287699	0.255398	0.099965	0.113475	0.0473434
	0.16714	0.232906	0.0393179	0.0740989	0.031449	0.166904	0.086936	0.075807	0.00456561	0.210509	0.0775483	0.0529218	0.278752	0.259359	0.0379798	0.0616708	0.20846	0.114239	0.08548	0.0255684	0.254714	0.0993107	0.114155	0.0417708
	0.1672	0.232304	0.0411649	0.0647233	0.0311322	0.16698	0.08778	0.0683887	0.00430081	0.210351	0.0783741	0.0475495	0.278324	0.259201	0.0387528	0.0624996	0.20833	0.113677	0.0864596	0.0223904	0.253936	0.0979474	0.11479	0.0360986
	0.167259	0.231684	0.0431761	0.0615759	0.0308316	0.166787	0.0894307	0.05871	0.00397999	0.210188	0.0793809	0.0467717	0.277891	0.259026	0.0395718	0.0648735	0.207966	0.113169	0.087983	0.0214497	0.252702	0.0969634	0.115204	0.0283358
	0.168902	0.231008	0.0442713	0.0601115	0.0304026	0.166444	0.0897474	0.0523999	0.0038273	0.21	0.0819179	0.0477157	0.277432	0.258836	0.0426094	0.06619	0.207352	0.112739	0.0895701	0.0232997	0.251641	0.096269	0.1162	0.0214145
	0.168989	0.230305	0.0450702	0.0621918	0.0299182	0.166075	0.0895763	0.0480073	0.0037786	0.209826	0.0842913	0.0479538	0.276951	0.258627	0.0435611	0.066221	0.206676	0.112178	0.0903503	0.0259098	0.250839	0.0955862	0.116569	0.0152258
	0.169086	0.229524	0.0455132	0.0654392	0.0295173	0.16572	0.0884851	0.0414544	0.00376142	0.20965	0.0854866	0.0479537	0.276439	0.258384	0.0437993	0.0618215	0.205975	0.111354	0.0908252	0.0243744	0.250007	0.0949035	0.117663	0.0131645
	0.169179	0.22868	0.0451944	0.0671245	0.0291769	0.165395	0.088768	0.0370274	0.00375497	0.209512	0.0862274	0.0487549	0.275897	0.258113	0.0443676	0.060983	0.205237	0.110489	0.0902819	0.0254201	0.249126	0.0942137	0.11811	0.0120128
	0.169299	0.227704	0.0454524	0.066191	0.0288442	0.165159	0.0886725	0.0362442	0.00380302	0.209378	0.0875258	0.0480062	0.275318	0.257827	0.0455635	0.0567101	0.204351	0.110098	0.0899095	0.0281649	0.248187	0.0935251	0.118564	0.0120181
	0.169425	0.226756	0.0451443	0.066635	0.0285007	0.165074	0.0889018	0.0400004	0.00440525	0.209254	0.0885971	0.0483814	0.274709	0.257548	0.046083	0.0545293	0.202757	0.109534	0.088743	0.0297694	0.247221	0.0928458	0.119645	0.0136228
	0.169615	0.22597	0.0443185	0.0685978	0.0281438	0.164849	0.0871352	0.0434973	0.00524252	0.209088	0.0897495	0.0504434	0.274063	0.257287	0.0465758	0.0548139	0.202005	0.108831	0.0894372	0.0297067	0.246241	0.0922105	0.121415	0.0145784
	0.169961	0.225197	0.0426537	0.0688711	0.0278213	0.164395	0.0859268	0.0440424	0.00588018	0.208901	0.0907992	0.0510124	0.273394	0.257036	0.0473552	0.0595387	0.201273	0.108216	0.089727	0.0289083	0.244355	0.0915955	0.122587	0.0174914
	0.170741	0.224258	0.0401527	0.0709537	0.0275515	0.163797	0.0852984	0.0413755	0.00641421	0.208666	0.0909909	0.0472211	0.27269	0.256777	0.0483267	0.0617175	0.200549	0.107961	0.0904869	0.0273009	0.243234	0.0909974	0.125033	0.020407
	0.171122	0.223271	0.0390809	0.0721914	0.0273181	0.163157	0.0853058	0.0389452	0.00693676	0.208414	0.0892816	0.0444836	0.271971	0.256473	0.0488151	0.0588204	0.199809	0.107324	0.0912288	0.0247351	0.242286	0.0903988	0.126794	0.0204637
	0.171214	0.222215	0.0370041	0.0739433	0.0269211	0.162568	0.0842196	0.0391077	0.00748449	0.208124	0.088938	0.037209	0.271217	0.256092	0.0491615	0.0553812	0.19905	0.106535	0.0920184	0.0210082	0.241347	0.0898382	0.12763	0.0218756
	0.171242	0.221195	0.0346032	0.0739196	0.02646	0.162302	0.0827192	0.0400704	0.00803682	0.207825	0.0879431	0.0350092	0.270449	0.255633	0.0482762	0.0549438	0.198236	0.105676	0.0930715	0.0170378	0.240425	0.0892985	0.128311	0.0242518
	0.17127	0.220094	0.0334314	0.0774332	0.0261803	0.1613	0.0819233	0.0374642	0.00856361	0.207495	0.0867277	0.028008	0.269642	0.255135	0.048757	0.0523835	0.19736	0.104768	0.0944073	0.014105	0.239494	0.0887992	0.129429	0.0248776
	0.171272	0.218964	0.0329027	0.0814198	0.0260138	0.160515	0.0809801	0.037671	0.00899859	0.207156	0.0855602	0.0218436	0.268817	0.254644	0.0478892	0.052025	0.196409	0.103816	0.0956564	0.0113931	0.23857	0.088308	0.129607	0.0260312
	0.171283	0.217647	0.033545	0.085446	0.025866	0.159746	0.0796721	0.0370823	0.00939008	0.20678	0.084569	0.0139943	0.267945	0.254169	0.0476212	0.0494915	0.195403	0.102981	0.0965382	0.0113432	0.237629	0.0878475	0.128816	0.0252082
	0.171284	0.216345	0.0336923	0.0858139	0.0257504	0.158988	0.0790118	0.0330119	0.00971221	0.206363	0.0829159	0.0111045	0.267047	0.253723	0.0475632	0.0471357	0.194379	0.102231	0.0974647	0.0116905	0.236692	0.0873941	0.1286	0.0217287
	0.171309	0.2152	0.032139	0.0832211	0.025628	0.158845	0.0785608	0.0304867	0.0100709	0.205785	0.081392	0.00947289	0.266094	0.253287	0.0475558	0.0410506	0.193378	0.101556	0.0989129	0.0130604	0.235734	0.0870227	0.128552	0.017059
	0.171344	0.214168	0.0307303	0.0795092	0.0255315	0.158079	0.0780639	0.0286319	0.0113349	0.204815	0.0804668	0.010599	0.265105	0.252875	0.0476972	0.035593	0.192417	0.100884	0.098939	0.0152822	0.234778	0.0871697	0.128738	0.0158854
	0.171412	0.21306	0.0295499	0.0764539	0.025417	0.157192	0.077785	0.0294156	0.0117742	0.203915	0.0799045	0.0119124	0.264051	0.252463	0.0485027	0.0319544	0.191485	0.100247	0.0996826	0.0143669	0.2338	0.0865842	0.128681	0.0119022
	0.171463	0.211916	0.0291439	0.0735258	0.0253144	0.15638	0.077749	0.0297623	0.0121666	0.203194	0.0792963	0.0127084	0.262954	0.252066	0.049773	0.0293091	0.190577	0.0995888	0.0992546	0.0145128	0.232819	0.0861033	0.128739	0.00796523
	0.171448	0.21067	0.028206	0.0671178	0.0251744	0.155938	0.0776201	0.026108	0.0126206	0.202477	0.0785011	0.0119538	0.261797	0.251656	0.0510684	0.0275808	0.189678	0.0989257	0.0986332	0.0129188	0.231814	0.085656	0.127921	0.00349145
	0.171249	0.209368	0.0268407	0.063636	0.0250248	0.155377	0.0764025	0.0235218	0.0132534	0.201754	0.0773431	0.0093368	0.260652	0.251254	0.0524364	0.0224828	0.188785	0.0977947	0.0982848	0.0132043	0.230804	0.0852052	0.12639	0.00241647
	0.171007	0.207959	0.0264032	0.0593638	0.0248261	0.154682	0.0756301	0.0202187	0.0140175	0.200982	0.0757156	0.00753786	0.259578	0.250826	0.0539822	0.0161715	0.187887	0.0966814	0.0975639	0.0137342	0.229768	0.0847738	0.125743	-0.000934965
	0.170744	0.206476	0.0262764	0.0528508	0.0246085	0.153939	0.0747315	0.0141118	0.01431	0.200198	0.0739063	0.00890517	0.258571	0.250401	0.0553303	0.0112549	0.186977	0.0959843	0.0972061	0.0160883	0.228719	0.0843355	0.124716	-0.00303976
	0.170459	0.204868	0.026341	0.0437291	0.0243554	0.15316	0.0736846	0.0111195	0.0145949	0.199374	0.072292	0.00659027	0.257546	0.24994	0.056686	0.00836408	0.186026	0.0952506	0.0972389	0.0156935	0.227634	0.0839116	0.123655	-0.00251133
	0.170124	0.203146	0.0269339	0.0331075	0.0241223	0.152356	0.0723598	0.0078828	0.0149107	0.198611	0.0705388	-0.00246493	0.256527	0.249477	0.057477	0.00956266	0.184979	0.0942214	0.0967961	0.0157796	0.226513	0.0834702	0.122536	-0.00275518
	0.169847	0.20131	0.028033	0.0266653	0.0239867	0.151513	0.0712646	0.00176613	0.0152566	0.198059	0.0687424	-0.0114351	0.255677	0.248944	0.0589082	0.00899686	0.183696	0.0930881	0.0952685	0.0150823	0.225327	0.0830117	0.121556	-0.000327212
	0.169658	0.199541	0.0289464	0.0166247	0.0239647	0.150625	0.0710654	-0.00508044	0.0156201	0.197632	0.0665594	-0.019083	0.255134	0.248349	0.0615549	0.00780884	0.182294	0.0920159	0.0940255	0.0155953	0.224076	0.0824725	0.120798	0.00176349
	0.169554	0.197861	0.0304928	0.00296637	0.0243113	0.14968	0.0711781	-0.0145197	0.0160044	0.196917	0.065923	-0.0273425	0.254365	0.247547	0.0629604	0.00849004	0.180955	0.0910675	0.0928269	0.0193612	0.22276	0.0818696	0.11943	0.00441168
	0.169496	0.196246	0.0338484	-0.00400007	0.023819	0.148682	0.0709504	-0.0195765	0.0164267	0.196167	0.0660438	-0.0198282	0.253452	0.247289	0.0649392	0.00996566	0.179637	0.0902396	0.0913603	0.0211469	0.221458	0.0812251	0.117929	0.00483523
	0.169481	0.194592	0.0357628	-0.00461377	0.0233658	0.147658	0.069758	-0.0182653	0.0168447	0.195481	0.0663555	-0.0145826	0.252566	0.247021	0.0661952	0.0123027	0.178333	0.0895824	0.0895609	0.0264044	0.220261	0.0806004	0.116376	0.0067636
	0.16948	0.193014	0.0385277	-0.00289455	0.0229401	0.146642	0.0678193	-0.00894631	0.0170762	0.19489	0.0648823	-0.00963655	0.25165	0.246637	0.0659154	0.0187459	0.177065	0.0886852	0.0869213	0.0301672	0.21918	0.0799746	0.114912	0.00449187
	0.169505	0.191461	0.0399765	-0.000241282	0.0224759	0.145655	0.0656407	-0.00527783	0.0172218	0.194309	0.0628371	-0.00624886	0.250629	0.246188	0.0650795	0.025048	0.175758	0.087629	0.085517	0.0298862	0.218155	0.07936	0.113381	0.00516792
	0.16953	0.189988	0.0402964	-0.000132966	0.0220541	0.144699	0.0634746	0.000278609	0.0174032	0.193761	0.060546	-0.000486337	0.249522	0.245675	0.0654101	0.0287023	0.174457	0.0867956	0.0839297	0.0288371	0.21716	0.078731	0.111133	0.00642909
	0.169577	0.188468	0.0423516	0.000916849	0.0219618	0.143774	0.0616714	0.00389118	0.0176533	0.193203	0.0584758	0.00248805	0.248303	0.245118	0.0653885	0.0290968	0.173244	0.0860197	0.0828141	0.0269131	0.216204	0.0781073	0.11027	0.0065447
	0.169624	0.186724	0.0438483	0.00121796	0.0214062	0.142865	0.0581874	0.0050814	0.0180965	0.192683	0.0568931	-0.00118704	0.247013	0.24454	0.0655827	0.0282985	0.172093	0.0852621	0.0814633	0.0233794	0.215365	0.0774772	0.108359	0.00607362
	0.169697	0.184643	0.045852	0.0052118	0.0209559	0.141961	0.055314	0.00696609	0.0190432	0.192169	0.0553711	-0.00739367	0.245681	0.243971	0.0665841	0.0251507	0.170991	0.0845134	0.0796458	0.023379	0.214757	0.0768802	0.105927	0.0056519
	0.169765	0.18292	0.0478781	0.00853573	0.0205969	0.141081	0.0532106	0.00727451	0.0193409	0.191714	0.0532035	-0.0110962	0.244345	0.243415	0.0672281	0.0235951	0.169915	0.0837779	0.0770814	0.021282	0.214146	0.0763271	0.103585	0.00842057
	0.169829	0.181381	0.0506095	0.00948571	0.0202893	0.140978	0.0514556	0.00708397	0.0197979	0.191274	0.0501976	-0.011622	0.243012	0.242877	0.0652557	0.0218756	0.168839	0.0830527	0.0746016	0.0169673	0.213319	0.0758559	0.101539	0.00385494
	0.169362	0.179905	0.0563066	0.0129564	0.0200353	0.139932	0.0500229	0.00455294	0.0202791	0.190835	0.0480777	-0.0117705	0.241705	0.242348	0.0633887	0.0222718	0.167788	0.0823496	0.0721729	0.015255	0.212404	0.075403	0.0998558	-0.00457855
	0.168309	0.178454	0.0585266	0.016591	0.0198485	0.138544	0.0490786	0.00172715	0.0207826	0.190328	0.045887	-0.0129485	0.240401	0.241831	0.0621445	0.0206911	0.167079	0.0816573	0.0705207	0.0128695	0.211445	0.0749244	0.0983707	-0.00685311
	0.168257	0.177039	0.0599332	0.0212433	0.0197694	0.136662	0.0480573	0.0041806	0.0213095	0.189775	0.0436576	-0.0118432	0.239093	0.241318	0.0611655	0.0184333	0.165668	0.0809635	0.0699158	0.00833398	0.210438	0.0743983	0.0963204	-0.0065019
	0.168212	0.175649	0.0607952	0.026852	0.0198509	0.135054	0.0465116	0.00712743	0.0218122	0.189157	0.0412548	-0.00741748	0.237743	0.240814	0.060733	0.0214329	0.164257	0.0801998	0.0676365	0.00632581	0.209384	0.0738637	0.0935503	-0.0053013
	0.168168	0.174286	0.0622063	0.0293514	0.0200325	0.133282	0.0450608	0.0150575	0.0222432	0.188526	0.0383714	-0.00353654	0.236365	0.24031	0.0597621	0.0293398	0.162862	0.0793765	0.065305	0.00278269	0.208279	0.0733203	0.0901358	-0.00143868
	0.168111	0.17294	0.0635906	0.0252909	0.0200592	0.132193	0.0437059	0.0187113	0.0225631	0.187849	0.0356267	0.00396028	0.234935	0.239814	0.0587928	0.0352905	0.161461	0.0785397	0.0634154	0.00212834	0.207167	0.0727848	0.0877329	-0.000608743
	0.167978	0.171602	0.0661356	0.0212927	0.0199372	0.131194	0.041993	0.0198652	0.0227826	0.187164	0.0331374	0.00700853	0.233488	0.239314	0.05773	0.0442045	0.160071	0.0777477	0.0617897	0.00658718	0.206086	0.0722473	0.0853484	-0.00238088
	0.168643	0.170267	0.0677347	0.0178203	0.0197691	0.130179	0.0414101	0.0205589	0.0228798	0.186417	0.0304304	0.0076434	0.232003	0.238817	0.0559347	0.0510172	0.158697	0.0769742	0.0608912	0.0107095	0.205058	0.0717153	0.083084	-0.000210023
	0.169003	0.168924	0.0688498	0.0130457	0.0195895	0.129158	0.0403515	0.023419	0.0228242	0.185644	0.0278892	0.00842235	0.230518	0.238307	0.0542462	0.0598689	0.157347	0.0762344	0.0588542	0.0175975	0.204044	0.0711834	0.0797581	0.00466798
	0.169075	0.16757	0.0708884	0.0072219	0.019402	0.128147	0.0390965	0.0234528	0.0226432	0.184825	0.0246191	0.00522349	0.228996	0.23779	0.0534852	0.0663987	0.156025	0.0754966	0.0571949	0.0265011	0.203033	0.0706536	0.0761543	0.0077769
	0.169024	0.166197	0.0709742	0.00343581	0.0192054	0.127068	0.0375506	0.0232466	0.0226271	0.184008	0.0228514	0.00290823	0.227378	0.237244	0.0531026	0.0713141	0.154732	0.0747828	0.056741	0.0324553	0.20193	0.0701276	0.073329	0.0084006
	0.168894	0.1648	0.0698541	-0.00301648	0.0190061	0.12578	0.0356557	0.0223696	0.0227528	0.183145	0.0214021	0.0029273	0.225266	0.236669	0.0527017	0.0737971	0.153478	0.0740659	0.0556602	0.0372716	0.200499	0.0696037	0.071243	0.00962795
	0.168733	0.163373	0.0705118	-0.0081276	0.0188071	0.12442	0.0329917	0.0199341	0.0229224	0.182228	0.0194727	0.00478944	0.223436	0.236005	0.0541791	0.0740844	0.152266	0.0733741	0.0543095	0.0419651	0.198891	0.0690897	0.069555	0.0122216
	0.168548	0.161916	0.071698	-0.00982798	0.0186229	0.123278	0.0314892	0.014983	0.0231694	0.18126	0.0176801	0.00479549	0.2219	0.235157	0.0539473	0.0740185	0.151125	0.0726794	0.0534668	0.042246	0.197667	0.0685812	0.0680745	0.0141827
	0.168361	0.16042	0.0711556	-0.00999444	0.0184575	0.122007	0.0301473	0.00879644	0.0234794	0.180303	0.0144582	-0.00167575	0.22033	0.233884	0.0532135	0.0728981	0.150174	0.0720106	0.0526573	0.0430066	0.196552	0.0680881	0.0671286	0.0149779
	0.16816	0.158891	0.0696399	-0.00945826	0.0183238	0.120649	0.0285874	0.0047568	0.0237314	0.179304	0.010542	-0.00487062	0.218692	0.232528	0.0520969	0.0698469	0.149588	0.0713335	0.0513432	0.0447682	0.195448	0.0676038	0.0661019	0.0125797
	0.167964	0.157322	0.066599	-0.0110197	0.0182189	0.119146	0.0272957	0.00604714	0.023891	0.178256	0.00914947	-0.00697416	0.217185	0.231455	0.0512135	0.0662924	0.1484	0.0706783	0.0495433	0.0449685	0.194334	0.067136	0.0645015	0.0133414
	0.167755	0.155719	0.0659708	-0.016685	0.0181497	0.117435	0.0264496	0.0049913	0.0239867	0.177146	0.00694014	-0.00980458	0.215821	0.230612	0.0504257	0.0662225	0.147238	0.0700118	0.0479191	0.0423874	0.193222	0.0666756	0.0624457	0.0154668
	0.167557	0.154076	0.0656196	-0.0202938	0.0181081	0.115894	0.0253786	0.000569116	0.0240403	0.176037	0.00509593	-0.0124513	0.214473	0.229844	0.0498546	0.0682262	0.146071	0.0693842	0.046304	0.041353	0.192107	0.0662278	0.0609085	0.018905
	0.167346	0.152395	0.0658145	-0.0209787	0.0180973	0.114462	0.0244394	-0.00582753	0.0240669	0.17493	0.0037476	-0.014942	0.213083	0.229086	0.0487492	0.0693599	0.144861	0.0687844	0.0446125	0.0414184	0.191011	0.0657841	0.0600971	0.0220623
	0.167154	0.150664	0.0646939	-0.0192438	0.0181092	0.113499	0.0227031	-0.006446	0.0240701	0.173868	0.00254398	-0.0185988	0.211669	0.228294	0.0474949	0.0685666	0.143613	0.0682574	0.0428412	0.0412317	0.189943	0.0653497	0.0582886	0.0254842
	0.166951	0.14888	0.0638755	-0.0117742	0.0181463	0.112647	0.0210545	-0.0068744	0.024054	0.172841	0.00136809	-0.0145464	0.210216	0.227442	0.0457715	0.068028	0.142358	0.0676949	0.0411263	0.0417481	0.188925	0.0649213	0.0578637	0.0258786
	0.166774	0.147028	0.0636209	-0.00582861	0.0182031	0.111781	0.0200159	-0.00906472	0.0240187	0.171879	0.00011766	-0.00681013	0.208743	0.226532	0.0454653	0.0654783	0.141384	0.0670894	0.039915	0.0428636	0.187938	0.0645066	0.0564951	0.0244197
	0.166583	0.145098	0.0635701	0.000969176	0.0182833	0.110856	0.0200558	-0.0113173	0.0239711	0.170954	-0.00103038	-0.00337642	0.20723	0.2256	0.0436884	0.0632203	0.140837	0.0664109	0.0395481	0.0388996	0.18697	0.0641014	0.0545541	0.0205172
	0.166414	0.143064	0.0631603	0.0046366	0.01838	0.109875	0.0192067	-0.0105654	0.023923	0.170081	-0.00178026	-0.00411977	0.205688	0.224675	0.0416332	0.0581595	0.139761	0.0657106	0.0381661	0.0345398	0.185966	0.0636741	0.0529896	0.015955
	0.166219	0.140876	0.0625958	0.00750513	0.0184983	0.108881	0.0182637	-0.00813964	0.0238973	0.169218	-0.00332805	-0.00483809	0.204096	0.223747	0.0392281	0.0526751	0.138627	0.0649733	0.0379987	0.0288674	0.184869	0.063148	0.0516752	0.0130969
	0.166044	0.138558	0.0618719	0.00991925	0.0186236	0.107881	0.0173369	-0.00393452	0.0239129	0.168361	-0.00455566	-0.00780454	0.202461	0.222844	0.0371029	0.0483169	0.13749	0.0642579	0.0379085	0.0236087	0.183653	0.0625733	0.0514727	0.0124711
	0.165833	0.136487	0.0608551	0.0127132	0.018766	0.106886	0.0165972	-2.63924e-06	0.0239823	0.168109	-0.00486261	-0.0081206	0.200766	0.221982	0.0348421	0.0465442	0.136348	0.0636338	0.0374581	0.0215232	0.182387	0.0620854	0.0513411	0.0129054
	0.165644	0.134636	0.0592842	0.0155986	0.0189048	0.105878	0.0157847	0.00390561	0.0241038	0.167598	-0.00491951	-0.0038473	0.199026	0.220161	0.0322522	0.0477492	0.135217	0.0631433	0.0369125	0.022695	0.181104	0.0616735	0.0517485	0.0132673
	0.165401	0.132817	0.0573053	0.0181654	0.0190597	0.104843	0.0155394	0.00721307	0.0242774	0.16684	-0.00539859	-0.00162833	0.197245	0.219166	0.028161	0.0512723	0.134114	0.0626811	0.0356811	0.0244174	0.179794	0.0613382	0.0526007	0.0169232
	0.164968	0.13097	0.054202	0.0174426	0.0192121	0.103717	0.0142463	0.017481	0.0244977	0.166097	-0.00569823	-0.000566002	0.195455	0.218364	0.025683	0.0539687	0.133076	0.0621758	0.0347846	0.0246078	0.178414	0.0610028	0.0535297	0.0181622
	0.163988	0.129064	0.0525238	0.0170125	0.0193969	0.102535	0.0132918	0.0263233	0.0247688	0.165353	-0.00591198	0.000893576	0.193661	0.217577	0.023096	0.0570662	0.132127	0.0616179	0.0342696	0.0232205	0.177103	0.0606806	0.0543307	0.0228701
	0.163442	0.127071	0.0508512	0.0146818	0.0196179	0.10151	0.013339	0.0301408	0.0250858	0.164652	-0.00636456	0.00100252	0.191883	0.216774	0.0210931	0.0555749	0.131238	0.0610368	0.0336132	0.0227397	0.175997	0.0603653	0.054908	0.0261385
	0.162996	0.124977	0.0504032	0.0169266	0.0199323	0.10068	0.0136767	0.0313712	0.025457	0.163935	-0.0064058	0.00176713	0.190114	0.215967	0.018442	0.0528963	0.130358	0.0604317	0.0330411	0.0231405	0.175014	0.0601595	0.0549627	0.0287715
	0.162707	0.122791	0.0493979	0.0155035	0.0203019	0.100103	0.0134256	0.0276953	0.0258839	0.163174	-0.00700456	0.00314214	0.188363	0.21515	0.0155711	0.0500886	0.129463	0.0598284	0.0329171	0.0227998	0.174074	0.0601442	0.0565889	0.0301744
	0.162422	0.120591	0.0475742	0.0126553	0.0206742	0.100067	0.0127409	0.0280599	0.0264122	0.162283	-0.0074736	0.00199849	0.186625	0.214346	0.0134838	0.0450267	0.128545	0.0592286	0.0322299	0.0245137	0.173135	0.0597836	0.0576027	0.0365055
	0.162248	0.118462	0.0444436	0.00933665	0.0209812	0.0993982	0.0125582	0.0246179	0.0271746	0.161324	-0.0076458	0.0018133	0.184912	0.213597	0.012152	0.039959	0.127568	0.0586517	0.0335223	0.0273311	0.17216	0.0591913	0.0579992	0.0422103
	0.162144	0.116419	0.0431591	0.00451576	0.0212501	0.0986312	0.0127239	0.0219615	0.0278932	0.160314	-0.00714741	0.00426193	0.183231	0.21211	0.0105149	0.0316598	0.126498	0.0580732	0.0348513	0.0283591	0.17116	0.0581096	0.0577085	0.0453479
	0.162261	0.114424	0.0426013	-0.000246695	0.0214705	0.097843	0.0128697	0.0201002	0.0289994	0.159299	-0.0072768	0.00255956	0.181591	0.210864	0.00888021	0.0224241	0.12536	0.0574613	0.0351635	0.0290393	0.170159	0.0574169	0.05748	0.0466282
	0.162563	0.112453	0.0417558	-0.00579077	0.0216707	0.0970517	0.0120698	0.0157049	0.0291938	0.158267	-0.00554763	0.00214931	0.179978	0.209866	0.00717454	0.01763	0.124213	0.0568135	0.0365192	0.0301025	0.169168	0.0568765	0.0570068	0.0462072
	0.162808	0.110494	0.0404954	-0.00525999	0.0218365	0.0962394	0.0107097	0.00843557	0.0293762	0.157237	-0.00424678	0.00102951	0.178332	0.208983	0.00611961	0.0139771	0.123078	0.0561903	0.0387087	0.0289703	0.168179	0.0563328	0.0567681	0.0436963
	0.162862	0.108547	0.037147	-0.00992809	0.0219884	0.0954124	0.00981415	0.00257162	0.0295553	0.156192	-0.00242149	0.000236432	0.176598	0.208268	0.00564997	0.0131295	0.121968	0.0555729	0.0404164	0.0273621	0.167178	0.0557118	0.0567307	0.0387269
	0.162857	0.106609	0.0343787	-0.012977	0.0221117	0.0945501	0.00968217	-0.000163865	0.0300762	0.155139	-0.00017676	-0.00296323	0.174775	0.207595	0.00436468	0.0133314	0.12089	0.0549828	0.0418166	0.0274524	0.166149	0.0550488	0.0572757	0.0355318
	0.162809	0.104682	0.0327619	-0.0175259	0.0222258	0.0936611	0.0102033	-0.0073151	0.0308255	0.154035	0.00138678	-0.00679955	0.172885	0.206896	0.00277054	0.010984	0.119839	0.0543941	0.0449599	0.0293741	0.165054	0.0545535	0.0583829	0.0329603
	0.162796	0.102766	0.0308095	-0.0206582	0.0223178	0.0927322	0.010202	-0.0086894	0.0312853	0.152848	0.00320965	-0.0114271	0.170971	0.206166	0.0013198	0.0105283	0.118813	0.0538293	0.0478897	0.0325158	0.163539	0.0542366	0.0608827	0.0265033
	0.162779	0.100868	0.0296257	-0.0208684	0.0224096	0.0917802	0.00996735	-0.00657972	0.0316964	0.151526	0.00685883	-0.0155252	0.169039	0.205415	0.000898753	0.00757924	0.117804	0.0532903	0.0505356	0.0317207	0.162088	0.0539618	0.0626306	0.025005
	0.162762	0.0989809	0.0277098	-0.0197407	0.022491	0.0907942	0.0103325	-0.00230018	0.0320954	0.150156	0.00959363	-0.0229689	0.167107	0.204647	0.000695604	0.00491922	0.116805	0.0528228	0.0525708	0.0314246	0.161059	0.0536107	0.0632121	0.0254376
	0.162684	0.0971119	0.0251541	-0.019485	0.0225897	0.0897904	0.0114985	0.00133156	0.0324857	0.148793	0.0121473	-0.0264554	0.165162	0.203861	0.00305958	0.00255852	0.115809	0.0525967	0.0539232	0.0301303	0.160017	0.0532222	0.0640176	0.0213892
	0.162578	0.0952424	0.0231516	-0.0182276	0.0226779	0.0887456	0.0119207	0.00149215	0.0328377	0.147507	0.014731	-0.0232174	0.163216	0.203055	0.00707659	0.00152065	0.114813	0.0524417	0.0534455	0.0249267	0.158992	0.0524255	0.0645273	0.0196064
	0.162426	0.0933732	0.021009	-0.0137482	0.02255	0.0876733	0.0130828	0.00232063	0.033158	0.146243	0.0169005	-0.0231506	0.161262	0.202215	0.0106639	0.00641468	0.113817	0.0519164	0.0537122	0.0236521	0.157976	0.051932	0.0670889	0.0197524
	0.162278	0.0914773	0.0183623	-0.0178029	0.0222143	0.0865408	0.0136954	0.00249723	0.0334499	0.144776	0.0188588	-0.0201873	0.159316	0.201327	0.0145562	0.00858022	0.112828	0.0513464	0.0545828	0.0232343	0.156972	0.0516867	0.0689041	0.0181904
	0.16214	0.089557	0.0158073	-0.0241547	0.0220567	0.0854338	0.0143207	0.00237871	0.0337477	0.143209	0.0197112	-0.0188341	0.157377	0.200373	0.0172692	0.0135691	0.111857	0.0507834	0.056109	0.0203161	0.155954	0.0513825	0.0708882	0.0174197
	0.162096	0.0875888	0.0136919	-0.0254382	0.0219769	0.0844543	0.0146927	0.00370705	0.0340518	0.141758	0.019704	-0.0149958	0.155461	0.199382	0.0200124	0.0154072	0.110909	0.0502244	0.0578806	0.0160835	0.154962	0.0510007	0.0729301	0.0211754
	0.162234	0.0855854	0.0111842	-0.0259027	0.021952	0.0834415	0.0143696	0.000475572	0.034387	0.140384	0.0201268	-0.00926629	0.15356	0.198422	0.0230242	0.0175126	0.109987	0.0496763	0.0591204	0.0175166	0.153977	0.0505642	0.0736216	0.0227681
	0.162563	0.0835284	0.00893165	-0.0229103	0.0219439	0.0823076	0.0132632	-0.00342578	0.034743	0.139064	0.0198289	-0.00674529	0.151685	0.197535	0.0260074	0.0196983	0.109075	0.0491357	0.0604407	0.0181583	0.153028	0.0500523	0.0755644	0.0188087
	0.162695	0.0814327	0.00632719	-0.0191719	0.0219499	0.0808077	0.0121217	-0.00333936	0.0351379	0.13778	0.0194455	-0.00475578	0.149821	0.196702	0.0287699	0.0215472	0.108155	0.0486119	0.0622815	0.0184323	0.152084	0.0495323	0.07664	0.0143733
	0.162714	0.0792736	0.00422819	-0.011292	0.0219445	0.0791611	0.0124032	-0.00646904	0.0355433	0.136547	0.019341	-0.00223192	0.147975	0.195901	0.0312973	0.0235052	0.1072	0.0481029	0.0644065	0.014777	0.151144	0.0490521	0.0779949	0.0135167
	0.162722	0.077061	0.00236166	-0.00778944	0.0219877	0.0778207	0.0120866	-0.00825415	0.0359545	0.135392	0.0184188	-0.000730674	0.146131	0.195102	0.0351106	0.0191031	0.106196	0.0476184	0.0661341	0.0134501	0.15003	0.0486439	0.0784966	0.0161756
	0.162727	0.0747692	0.000283627	-0.00686153	0.0221953	0.0765776	0.0109188	-0.0102815	0.0363322	0.134333	0.0182857	0.00044783	0.144303	0.194299	0.0382901	0.0184217	0.10514	0.0471568	0.0672603	0.0142692	0.148741	0.0482946	0.0784973	0.0159004
	0.162705	0.0724271	-0.00210023	-0.00178911	0.0226116	0.0753583	0.00998252	-0.011446	0.0366906	0.133331	0.0189248	-0.000772738	0.142475	0.193475	0.0392701	0.0206733	0.104038	0.0467264	0.0666573	0.0142849	0.147622	0.0479815	0.0786681	0.0126456
	0.162694	0.0700616	-0.00402962	0.000896087	0.0231479	0.0740944	0.00965611	-0.011553	0.0370152	0.132342	0.0184352	0.00152122	0.140672	0.192642	0.0424924	0.0215801	0.102906	0.0463222	0.0673397	0.0163349	0.146635	0.0476444	0.0791967	0.0146161
	0.162807	0.0678185	-0.00607893	-0.00361801	0.0237359	0.0727886	0.0101412	-0.0143599	0.037337	0.131355	0.0190401	-0.000649068	0.138875	0.1918	0.0481785	0.0234956	0.10175	0.0459466	0.0678909	0.0128692	0.145685	0.0472354	0.0798772	0.0153757
	0.163079	0.0658514	-0.00831927	-0.00835092	0.0247279	0.0715403	0.00984062	-0.018754	0.0376434	0.130366	0.0187633	-0.00236484	0.137108	0.190982	0.0515629	0.0241572	0.100587	0.0455872	0.068732	0.0127501	0.14477	0.0467319	0.0809406	0.0143275
	0.163805	0.0637682	-0.0100148	-0.00890858	0.0254354	0.0703799	0.00929805	-0.0223692	0.0379685	0.129383	0.0180415	-0.00357214	0.135348	0.190189	0.05453	0.0238728	0.0994133	0.0452453	0.0702011	0.011917	0.14386	0.0461778	0.0803476	0.0101529
	0.164802	0.0613869	-0.0113586	-0.00803256	0.0260063	0.0692726	0.00900863	-0.0164607	0.0383172	0.128408	0.0163931	-0.00825656	0.133629	0.189451	0.0562034	0.0248264	0.0982391	0.0449127	0.0725092	0.0101088	0.14297	0.0455759	0.0797091	0.0041264
	0.164886	0.0589665	-0.0131689	-0.00775915	0.0265704	0.0681914	0.0088172	-0.0110561	0.0388748	0.127451	0.0169185	-0.00936346	0.131916	0.188766	0.0582199	0.0264446	0.0970526	0.0445795	0.0737052	0.0073502	0.142081	0.0449665	0.0794958	-0.000354622
	0.164807	0.0565835	-0.0146829	-0.00959679	0.0270691	0.0671176	0.00671059	-0.00722646	0.0398455	0.126509	0.0168952	-0.011571	0.130035	0.188152	0.0602045	0.0257592	0.0958524	0.0441674	0.0732121	0.00329858	0.141206	0.0443375	0.0802766	-0.0070953
	0.164381	0.0542799	-0.0154252	-0.00891688	0.027493	0.0660466	0.00427042	-0.00642415	0.0403464	0.125597	0.0171273	-0.0132719	0.127934	0.18756	0.0633532	0.025227	0.0946023	0.0436324	0.0733268	0.0017761	0.140326	0.0437215	0.0810713	-0.0147808
	0.163146	0.0520059	-0.0162265	-0.00540637	0.0278649	0.06498	0.0022553	-0.00679081	0.0406972	0.124713	0.0172184	-0.0122531	0.125884	0.186914	0.0668243	0.0247494	0.0932219	0.0430213	0.0734526	-0.000595074	0.139453	0.0432225	0.0809332	-0.0157787
	0.162183	0.0497471	-0.016001	-0.00599082	0.0282153	0.0639344	-0.000488801	-0.0115305	0.0410327	0.123869	0.0174452	-0.0116957	0.123911	0.186186	0.0676057	0.026049	0.0915831	0.0423954	0.0724293	-0.00124358	0.138568	0.0428582	0.0807391	-0.0155369
	0.161804	0.047428	-0.0156287	-0.00972029	0.0285626	0.0629184	-0.00214643	-0.0113536	0.0413443	0.12305	0.017883	-0.0128535	0.122034	0.185436	0.070227	0.0256305	0.090292	0.0417625	0.0727616	-0.00363479	0.137679	0.0421083	0.0821645	-0.014968
	0.161242	0.0448103	-0.0157318	-0.00998153	0.0289253	0.0619429	-0.00345019	-0.00997881	0.0416397	0.12224	0.0177917	-0.0125783	0.120205	0.184699	0.0718669	0.025549	0.0891081	0.0411332	0.0726039	-0.00329052	0.136767	0.0413743	0.0828717	-0.0123119
	0.160491	0.0422224	-0.0152374	-0.0123028	0.0293181	0.0610008	-0.00448413	-0.00891571	0.0419017	0.121399	0.0174705	-0.011647	0.118419	0.183983	0.0719585	0.0262319	0.087845	0.0405024	0.0724077	-0.00469661	0.135842	0.0406174	0.0832704	-0.0113707
	0.159688	0.0401974	-0.0159801	-0.0170109	0.0297652	0.0600957	-0.00538764	-0.00645202	0.0421399	0.120521	0.016673	-0.0114186	0.116614	0.183289	0.0722848	0.0273733	0.0859844	0.039885	0.0717788	-0.00403959	0.134893	0.0398499	0.0833347	-0.0100537
	0.158873	0.038019	-0.015272	-0.0226887	0.0303095	0.0592153	-0.00617093	-0.00882557	0.0423508	0.119601	0.0173955	-0.00995209	0.114796	0.182621	0.0726012	0.0254443	0.0848028	0.0392762	0.0715151	-0.00599301	0.133934	0.0390535	0.0825149	-0.00709502
	0.158058	0.0357997	-0.0145715	-0.0273189	0.0309836	0.058364	-0.00669599	-0.0103499	0.0425437	0.118659	0.0174792	-0.00877395	0.112925	0.181987	0.0738789	0.0235748	0.083768	0.0386776	0.0723076	-0.00849842	0.132946	0.0388794	0.0817743	-0.00683661
	0.157254	0.0335352	-0.0135717	-0.0255274	0.0316279	0.0575271	-0.00648017	-0.0135607	0.0426226	0.117695	0.0169474	-0.00534355	0.111037	0.181408	0.0757962	0.0217244	0.0827814	0.0380527	0.0725444	-0.00785556	0.131913	0.0377298	0.0803991	-0.00631291
	0.156469	0.0312632	-0.0137999	-0.0223794	0.0321537	0.0567058	-0.00651401	-0.0126817	0.0423835	0.116725	0.0156934	-0.00452287	0.109104	0.180909	0.0766802	0.0175787	0.0818361	0.0366212	0.072233	-0.00626266	0.130803	0.0368369	0.0792832	-0.00762981
	0.155708	0.0289841	-0.0128024	-0.0208891	0.0328762	0.055878	-0.00820068	-0.00822582	0.0422344	0.115743	0.0138273	-0.00580377	0.107154	0.180406	0.0780441	0.018386	0.0809341	0.0361646	0.0712714	-0.00278719	0.129605	0.0358363	0.0784808	-0.0104571
	0.154974	0.0267532	-0.0116178	-0.0204252	0.0340064	0.0550299	-0.00985021	-0.00585739	0.0422572	0.114761	0.0122121	-0.00267909	0.105135	0.179677	0.0772469	0.0192807	0.0800382	0.0355158	0.070829	-0.00413267	0.128325	0.0353296	0.0776954	-0.0110953
	0.154258	0.024582	-0.0111243	-0.0232376	0.0345563	0.0541141	-0.0108692	-0.00389972	0.04234	0.113771	0.00916017	-0.000735453	0.103081	0.178856	0.075845	0.0197263	0.0790925	0.0348066	0.0700472	-0.00516311	0.127191	0.0347381	0.076875	-0.0150636
	0.153546	0.0224992	-0.0104511	-0.023772	0.0350139	0.0530752	-0.0111128	-0.00400895	0.0424538	0.112784	0.00931458	-0.00424495	0.101027	0.178048	0.075575	0.0233034	0.0780913	0.0340534	0.0698902	-0.00396921	0.126809	0.0341372	0.0768792	-0.0156781
	0.152804	0.0204773	-0.00903032	-0.0213579	0.0354426	0.051955	-0.0123225	-0.00298172	0.0425892	0.111791	0.00735117	-0.00484705	0.0990893	0.17725	0.0759554	0.0206323	0.077107	0.0332662	0.0695054	0.000543182	0.12577	0.0335078	0.076675	-0.0171943
	0.152009	0.0185128	-0.00756412	-0.0245201	0.0358465	0.0509929	-0.0121941	-0.00442897	0.0436129	0.110804	0.00571289	-0.0058497	0.0972573	0.176445	0.0752492	0.0188456	0.0761605	0.0324676	0.0687826	0.0038504	0.12469	0.032833	0.0766429	-0.0202925
	0.151175	0.0165729	-0.00691775	-0.0256267	0.0362128	0.0501346	-0.0121464	-0.0116814	0.0440247	0.109812	0.00440112	-0.00576232	0.0955052	0.175617	0.0745671	0.0131319	0.0752401	0.0316806	0.0678738	0.00578338	0.123622	0.0320736	0.0769367	-0.0195929
	0.150344	0.0146605	-0.00616841	-0.0250967	0.0365106	0.0493161	-0.0124189	-0.0206453	0.0441788	0.108829	0.00464807	-0.0116691	0.0937289	0.174758	0.0740111	0.0107825	0.0743188	0.0309187	0.0662527	0.00764495	0.122576	0.0312438	0.0768549	-0.0178844
	0.149523	0.0127543	-0.00559287	-0.0222035	0.0365882	0.0485791	-0.0136631	-0.0177739	0.044297	0.107843	0.00353921	-0.0173582	0.0919166	0.173875	0.0739094	0.00955641	0.0733775	0.0301734	0.0643729	0.00775017	0.121562	0.0303633	0.0770412	-0.016042
	0.148701	0.01086	-0.00517746	-0.0151478	0.0364559	0.0479377	-0.0136719	-0.00800821	0.0443726	0.10687	0.00225173	-0.0200354	0.0900802	0.173002	0.0736904	0.0125169	0.0723861	0.0294398	0.0624172	0.0100764	0.120572	0.0294375	0.0777061	-0.0149446
	0.147872	0.00895899	-0.00588877	-0.012114	0.0363794	0.0467903	-0.0140123	0.00079747	0.0443917	0.105898	0.00130226	-0.0212456	0.0883191	0.172174	0.0729735	0.0155802	0.0712756	0.028714	0.0619052	0.00948752	0.119629	0.0284955	0.077799	-0.0149832
	0.14705	0.0070496	-0.00585391	-0.00922536	0.0363204	0.0452948	-0.0137604	0.00444314	0.044354	0.104941	0.000751045	-0.0228345	0.0866157	0.171423	0.0734625	0.0181441	0.0699081	0.0280023	0.0614525	0.00835042	0.118747	0.0276618	0.0781453	-0.0135904
	0.146247	0.00510981	-0.00581981	-0.00509142	0.0362206	0.0440991	-0.0141663	0.00578318	0.0443119	0.103987	0.000232877	-0.0208076	0.0849704	0.171495	0.0742715	0.0193514	0.0689439	0.0273077	0.0622991	0.0114407	0.117627	0.026956	0.0784665	-0.0110081
	0.145465	0.00313089	-0.00717791	-0.00606273	0.036145	0.043179	-0.0136379	0.00282501	0.044294	0.10305	-0.000671657	-0.0197136	0.0833503	0.170306	0.0747216	0.0201978	0.0680505	0.0266406	0.0619454	0.00938371	0.116409	0.0263392	0.0781314	-0.00728416
	0.144699	0.00110652	-0.00734393	-0.00984551	0.0364801	0.0423618	-0.012982	7.93111e-05	0.0443002	0.102117	-0.000569357	-0.0190362	0.0818061	0.169575	0.0749893	0.019549	0.0671166	0.0260598	0.0615534	0.00462442	0.115296	0.0257798	0.0781698	-0.00237092
	0.143924	-0.000943765	-0.00701357	-0.0118563	0.0367528	0.0415867	-0.0125865	-0.001921	0.0443043	0.101198	-0.00038521	-0.0169496	0.080068	0.168874	0.0748867	0.0164874	0.0661574	0.0258714	0.0612638	0.00143522	0.114179	0.0252582	0.0776879	-0.0011875
	0.143122	-0.00298831	-0.00622523	-0.0181275	0.036775	0.0408362	-0.0121241	-0.00540993	0.0443348	0.100271	-7.38361e-06	-0.0140753	0.0777995	0.168178	0.0765877	0.0149833	0.0651798	0.0256946	0.061128	-0.00206431	0.112964	0.0247456	0.0780726	0.000123774
	0.142371	-0.00500652	-0.00559195	-0.0239186	0.0367347	0.040091	-0.0117925	-0.00855383	0.0443765	0.0993304	-0.000447921	-0.0135551	0.0756062	0.167488	0.0779898	0.0107987	0.0641835	0.0251999	0.0607006	-0.00391217	0.111699	0.0242219	0.0767927	-0.00162048
	0.141773	-0.00699431	-0.00574231	-0.02668	0.0366462	0.0393523	-0.0109941	-0.00830168	0.0444486	0.0983419	-5.21239e-05	-0.0131998	0.0718729	0.166798	0.0793408	0.00642537	0.0631767	0.0243924	0.0601561	-0.00839208	0.110481	0.0236872	0.0765489	-0.00282117
	0.141259	-0.00895878	-0.00596361	-0.0192765	0.0365227	0.0386086	-0.0101182	-0.00921464	0.0449128	0.0973001	0.000474968	-0.0143455	0.0702673	0.166104	0.0796574	0.00411128	0.0621703	0.0240374	0.059216	-0.00951925	0.109313	0.0231524	0.0753005	-0.00421215
	0.140761	-0.0109117	-0.00605602	-0.0130141	0.0364672	0.0378653	-0.00863928	-0.0115437	0.045531	0.0961311	0.000149555	-0.0142355	0.0679151	0.165407	0.0792091	0.00345772	0.0611808	0.0237221	0.0580316	-0.00926566	0.108201	0.0226359	0.0751752	-0.0086829
	0.140251	-0.0128652	-0.00613735	-0.00591067	0.0364368	0.037113	-0.00760167	-0.012177	0.0459473	0.0949933	-0.000631097	-0.0165	0.0659065	0.164694	0.0765343	0.00158634	0.0602169	0.0233867	0.0573378	-0.0106222	0.107148	0.0221503	0.0732834	-0.0109116
	0.13973	-0.0148324	-0.00798492	0.00206012	0.0361914	0.0363571	-0.00705236	-0.0134991	0.0459453	0.0942356	-0.00110521	-0.0217313	0.0640209	0.163969	0.0751907	0.00452819	0.0592843	0.0225824	0.0566502	-0.0134124	0.106184	0.0217124	0.0718006	-0.0148961
	0.139197	-0.0168193	-0.0104045	0.0110455	0.0360901	0.0355916	-0.00724076	-0.0137503	0.0460004	0.0933424	0.000489126	-0.0247585	0.0621829	0.16321	0.0742252	0.00512271	0.0583796	0.0221082	0.0565444	-0.0122407	0.105305	0.0212755	0.0706582	-0.018372
	0.13866	-0.0188202	-0.0113107	0.0173909	0.0359839	0.0348235	-0.00706063	-0.0144839	0.0463429	0.0923316	0.000241593	-0.0258354	0.0603714	0.162416	0.0738072	0.00951398	0.0574995	0.0216986	0.0577906	-0.0124691	0.104461	0.0206928	0.0702256	-0.0183233
	0.13812	-0.0208134	-0.0109223	0.0221843	0.0358468	0.034053	-0.00740344	-0.0156081	0.0464518	0.0912482	-0.000337735	-0.0193677	0.0585683	0.161641	0.0738566	0.0045475	0.0566376	0.0213011	0.0579987	-0.0135926	0.103587	0.0199987	0.0721238	-0.0162056
	0.137582	-0.022781	-0.00978445	0.0219992	0.0356919	0.0332891	-0.00727016	-0.0108475	0.0465526	0.0900986	-0.00261809	-0.0165134	0.056763	0.161131	0.0741063	-0.00361987	0.055795	0.0208858	0.057925	-0.0117118	0.102681	0.0193098	0.072391	-0.013733
	0.137046	-0.0247183	-0.0084914	0.0201483	0.0355265	0.0325352	-0.00744086	-0.0116527	0.046644	0.0889097	-0.0038722	-0.016054	0.0549509	0.160624	0.0733331	-0.0064992	0.0549738	0.0203548	0.0569581	-0.00907376	0.10176	0.01869	0.0731162	-0.00993055
	0.136517	-0.026636	-0.00571322	0.0195052	0.0353499	0.0317986	-0.00760886	-0.0118284	0.0467765	0.0876655	-0.00501515	-0.017712	0.0531419	0.159866	0.0725663	-0.00662201	0.0541835	0.0196303	0.0565676	-0.00586905	0.10086	0.0181207	0.074267	-0.00719428
	0.135994	-0.0285391	-0.00334263	0.0175909	0.035145	0.0310811	-0.00726586	-0.00603197	0.0468969	0.0863368	-0.00559568	-0.0172193	0.0514056	0.159103	0.0722978	-0.00745328	0.0534288	0.0190844	0.0557755	-0.0061885	0.099969	0.0175521	0.074444	-0.00469903
	0.135482	-0.0304341	-0.00133048	0.013916	0.0349485	0.0303869	-0.00762601	0.000872758	0.0470292	0.0848574	-0.00676919	-0.0171842	0.0501408	0.158588	0.0737753	-0.00528947	0.0527162	0.0187369	0.0557225	-0.00614317	0.0990807	0.0169413	0.0741635	-0.00624931
	0.134979	-0.0323255	0.000687202	0.00690163	0.0349603	0.0297153	-0.00809523	0.00479992	0.0471304	0.0833968	-0.00800439	-0.0163706	0.048817	0.158102	0.0748279	-0.00345037	0.0520468	0.0185088	0.0564366	-0.00487567	0.0981742	0.0162146	0.0739149	-0.00481453
	0.134492	-0.0342215	0.00321684	-9.95231e-05	0.0350602	0.0290692	-0.00866496	0.00473453	0.0472232	0.0820732	-0.00884849	-0.0132829	0.0470981	0.157776	0.0755422	-0.00645133	0.0514221	0.0183723	0.0569753	-0.0044159	0.0972562	0.0152669	0.07388	-0.00680163
	0.134016	-0.0361256	0.00621335	-0.0035876	0.0350461	0.028447	-0.00905234	0.0013699	0.0472737	0.0808369	-0.0101057	-0.00756584	0.0453204	0.157249	0.0753752	-0.00860752	0.0508446	0.0182993	0.057436	-0.00598789	0.0963169	0.014318	0.0742419	-0.0076201
	0.133559	-0.0381049	0.00818827	-0.00585549	0.0349441	0.0278511	-0.00907394	0.000720914	0.0473049	0.0796286	-0.0105834	-0.00991107	0.0435437	0.156716	0.0753325	-0.011494	0.0502058	0.0181996	0.0587107	-0.00515879	0.0953694	0.0136015	0.0750376	-0.0082267
	0.133118	-0.0402302	0.00983803	-0.000768636	0.0347686	0.0272801	-0.00846926	0.00224148	0.0472899	0.0784392	-0.0108543	-0.0117117	0.0417729	0.156175	0.0750377	-0.0132291	0.04891	0.01797	0.0591256	-0.00162138	0.094406	0.0130302	0.0750663	-0.00862387
	0.132695	-0.0424092	0.0107083	0.00259078	0.0345224	0.0267355	-0.0084847	0.00473757	0.0472531	0.0772593	-0.00927783	-0.0118939	0.0400098	0.155619	0.0744042	-0.0140282	0.0483294	0.0176365	0.0603064	-0.000648858	0.093442	0.0125432	0.0759853	-0.0113983
	0.13228	-0.0445093	0.0116495	0.00683929	0.0341945	0.0262161	-0.0084476	0.00633338	0.0471751	0.0760974	-0.00855455	-0.010891	0.0382438	0.155038	0.0737243	-0.0153572	0.0477982	0.0173385	0.0604817	0.00254781	0.0924705	0.012096	0.0768903	-0.0111277
	0.131858	-0.0465064	0.0130808	0.00485055	0.0338386	0.0257211	-0.00855339	0.00804481	0.0470829	0.074951	-0.0081747	-0.00893329	0.0364646	0.154434	0.0728839	-0.0142378	0.0472504	0.0171429	0.0602967	0.00340449	0.0915094	0.0116745	0.077839	-0.00926348
	0.131396	-0.0484465	0.0140026	0.00494143	0.0336495	0.0252486	-0.00814999	0.0120936	0.0469641	0.0738228	-0.00798441	-0.00491871	0.034647	0.153803	0.0718516	-0.0138897	0.046711	0.0170317	0.060236	0.00287585	0.0905529	0.0112703	0.0783189	-0.00900975
	0.130885	-0.0504188	0.0148268	0.00464154	0.0339035	0.0247911	-0.0081433	0.0129228	0.0468457	0.0726966	-0.00765814	-0.00350522	0.0327594	0.15315	0.0712169	-0.0128873	0.0462023	0.0169596	0.0599259	0.00687217	0.0896171	0.0108854	0.0787859	-0.0114946
	0.130334	-0.0524295	0.0155858	0.00303935	0.03424	0.0243344	-0.00923758	0.0114164	0.0467185	0.0715637	-0.0076583	0.00439025	0.0307683	0.152469	0.070861	-0.010028	0.0457284	0.01687	0.0597326	0.00773408	0.08869	0.0105109	0.0800107	-0.0102621
	0.129773	-0.0542468	0.0171062	-2.62605e-05	0.0345112	0.0237913	-0.0102792	0.0083509	0.046605	0.070432	-0.00743024	0.00931741	0.0286668	0.151764	0.0705302	-0.0100573	0.0452869	0.0167585	0.0600009	0.00507543	0.0877752	0.0101383	0.0808283	-0.0112747
	0.129218	-0.0557805	0.0168442	-0.00030303	0.0346491	0.0233212	-0.0107932	0.00759305	0.0464964	0.0693386	-0.00739717	0.011078	0.0264752	0.151032	0.0700853	-0.0103822	0.0448758	0.0166183	0.0597277	0.000928757	0.0868533	0.00973816	0.0808636	-0.0167387
	0.12868	-0.0570846	0.0170739	-0.0037933	0.0346273	0.0232954	-0.011118	0.00801997	0.0464083	0.0683187	-0.00659551	0.0139867	0.024255	0.150287	0.0697719	-0.0138093	0.0444912	0.0164655	0.0590949	-0.00340353	0.0859251	0.00925178	0.0814367	-0.0194829
	0.128151	-0.0581221	0.016851	-0.00603987	0.0344835	0.0230528	-0.0123406	0.00542805	0.046342	0.0674858	-0.00616629	0.0154481	0.0221508	0.149545	0.0675327	-0.0154739	0.0441314	0.0163031	0.0588223	-0.00877385	0.0849808	0.00860558	0.0816864	-0.0107429
	0.127615	-0.0587454	0.0171103	-0.00625844	0.0342585	0.022794	-0.0119694	0.00119656	0.0455517	0.0660354	-0.00455451	0.0132183	0.0202068	0.148848	0.0662646	-0.0169836	0.043792	0.0161475	0.0589197	-0.0070236	0.0840298	0.0079598	0.0817974	-0.00657431
	0.127035	-0.0587832	0.0173364	-0.00719598	0.0339808	0.0225797	-0.0126157	-0.00260696	0.0454352	0.0648247	-0.00293253	0.0106289	0.0183541	0.148233	0.0652738	-0.0143947	0.0434691	0.0160036	0.0586653	-0.0067782	0.0830711	0.00743864	0.081598	-0.000369767
	0.12635	-0.0581961	0.0178933	-0.00904129	0.0336874	0.0225278	-0.0140711	-0.00300229	0.0453057	0.0636951	-0.00171186	0.00607717	0.0165108	0.147663	0.0651031	-0.0121113	0.0431548	0.0158731	0.0597167	-0.00810931	0.0821162	0.00696644	0.0813229	0.00188814
	0.12552	-0.0571122	0.0177461	-0.0113761	0.0334064	0.0229175	-0.0134759	-0.00528018	0.0450751	0.0625457	0.000249894	-0.00218921	0.0146912	0.147008	0.0651935	-0.0105806	0.0428401	0.0157361	0.06058	-0.010156	0.0811647	0.00647934	0.0812466	0.00676667
	0.124673	-0.0556724	0.0181607	-0.0089144	0.0331281	0.022613	-0.0123936	-0.00558243	0.0445062	0.0613547	0.000701518	-0.00718824	0.0129524	0.146263	0.0647186	-0.0118157	0.0425161	0.0155695	0.0610398	-0.010092	0.0802261	0.00596329	0.0814894	0.00998874
	0.123949	-0.0539733	0.0176618	-0.00749782	0.0328158	0.0223965	-0.0102181	-0.00614761	0.0438073	0.0601121	0.00167847	-0.0140167	0.0113185	0.145512	0.0650472	-0.0150433	0.0421791	0.0153627	0.0617784	-0.013336	0.0792983	0.00547749	0.0823414	0.00879166
	0.123295	-0.0521411	0.0179899	-0.00619499	0.0324459	0.0221898	-0.00975001	-0.0060755	0.0433319	0.0588267	0.00260862	-0.012963	0.00978789	0.144803	0.0649613	-0.0162332	0.0418365	0.0151259	0.0623212	-0.0123806	0.0783893	0.00509306	0.083387	0.00937655
	0.122658	-0.0503178	0.0196722	-0.00245065	0.0320991	0.0219703	-0.00946531	-0.005307	0.0427734	0.0576645	0.00333837	-0.0127644	0.00835529	0.144155	0.0647628	-0.0171669	0.0415032	0.0148776	0.0625284	-0.0129223	0.077496	0.00478648	0.0849828	0.00768422
	0.122034	-0.0485636	0.0199259	-0.00256085	0.0318822	0.0218436	-0.00821429	-0.00485227	0.0424754	0.0566728	0.00397833	-0.0168037	0.0070021	0.143516	0.0644067	-0.0172762	0.0411971	0.0146373	0.0618719	-0.0131607	0.0766267	0.0045157	0.0856571	0.00444869
	0.121564	-0.0467815	0.0183681	0.000176988	0.0316473	0.0217801	-0.00694686	-0.00596218	0.0424546	0.0556791	0.00497363	-0.0198585	0.0057049	0.143082	0.063879	-0.0155694	0.040933	0.0144263	0.0607649	-0.0139493	0.0757779	0.00426016	0.0858093	0.000350607
	0.121507	-0.0440541	0.0188296	-0.00179688	0.0315557	0.0215425	-0.00616006	-0.00192593	0.042917	0.0546414	0.00582573	-0.022776	0.00443757	0.142604	0.0632593	-0.015908	0.0407227	0.0142606	0.0614805	-0.0140036	0.0749578	0.0040125	0.0863421	-0.00427928
	0.120662	-0.0422065	0.0199388	-0.00464571	0.0316432	0.0212302	-0.00464319	-0.00332287	0.0435078	0.0535711	0.00618859	-0.0229666	0.0031829	0.142028	0.0626389	-0.0143218	0.0405742	0.0141301	0.0624482	-0.0150621	0.0741613	0.0037707	0.088928	-0.00615651
	0.119493	-0.0401078	0.0191851	-0.00727501	0.0323283	0.0209239	-0.00371982	-0.00393994	0.043698	0.0524661	0.00651313	-0.0238228	0.0019256	0.141379	0.0618736	-0.00923636	0.0404923	0.0139758	0.0635118	-0.0153673	0.0733936	0.00353308	0.0899562	-0.00266518
	0.118532	-0.0379832	0.0200452	-0.00886256	0.0324263	0.0206256	-0.00262074	-0.00332748	0.0439168	0.051337	0.00682923	-0.0194068	0.000657714	0.140715	0.0618205	-0.00887677	0.0404731	0.0137293	0.0647769	-0.0112497	0.0726444	0.00330025	0.0907048	-0.000135475
	0.117766	-0.0361759	0.0216821	-0.0123538	0.0323415	0.0203292	-0.00113886	0.00213945	0.0440762	0.0501934	0.00731432	-0.0161573	-0.000630058	0.14005	0.0625252	-0.00483834	0.040503	0.0133315	0.0657436	-0.0112876	0.0719146	0.00306988	0.0890851	-0.00206204
	0.11707	-0.0344838	0.0242432	-0.0169131	0.032246	0.0200099	0.000446884	0.00571368	0.0436027	0.0490511	0.00791201	-0.0173783	-0.00194275	0.139385	0.0628142	-0.00111279	0.0405451	0.0127785	0.0677583	-0.00774714	0.0711881	0.00284111	0.0882209	-0.00478441
	0.116383	-0.0328451	0.0241287	-0.0156868	0.032164	0.0196264	0.000714049	0.00973421	0.0429974	0.0479142	0.00840308	-0.0155801	-0.00328939	0.138732	0.0617769	0.00226702	0.0405538	0.0122481	0.0693578	-0.00561538	0.0704611	0.00260462	0.0868031	-0.00704185
	0.115692	-0.0312352	0.023311	-0.0135864	0.0321004	0.0190959	-3.46989e-06	0.00995876	0.0426093	0.0468023	0.00893667	-0.0129694	-0.0046779	0.138102	0.0600698	0.00182582	0.0405232	0.0118152	0.0704542	-0.00193155	0.0697126	0.00234498	0.0859905	-0.00823355
	0.115051	-0.0296476	0.0235404	-0.0108079	0.0320162	0.0184767	0.000659685	0.0104205	0.0423399	0.045813	0.00976731	-0.0129601	-0.00610976	0.137496	0.0576809	0.00381707	0.0405148	0.011419	0.0703536	-0.000904729	0.0689421	0.00203103	0.0849142	-0.00805504
	0.115535	-0.0280731	0.0231471	-0.0083867	0.0318298	0.0180935	0.00141381	0.00922628	0.042094	0.0451042	0.0093102	-0.0147888	-0.00754858	0.136908	0.0566067	0.00671444	0.040537	0.0110143	0.0691444	0.00116009	0.0681597	0.0017565	0.0844095	-0.00977916
	0.115121	-0.0264958	0.023588	-0.00511181	0.0315438	0.017966	0.00188195	0.006756	0.0418409	0.0445197	0.00932739	-0.0147319	-0.00892342	0.136333	0.0552623	0.00838265	0.040525	0.0105636	0.0677477	0.00490314	0.0674237	0.00169413	0.0829405	-0.0106984
	0.11436	-0.0248467	0.0238294	-0.00410253	0.0312461	0.0179383	0.00205266	0.00157299	0.041579	0.0434908	0.00955862	-0.0138661	-0.0102006	0.135765	0.0547521	0.0076979	0.0403378	0.0100346	0.0663696	0.00943632	0.0667623	0.00160822	0.0816912	-0.0122224
	0.113505	-0.0229694	0.0241556	-0.00133603	0.0309849	0.0179523	0.00297492	0.0023931	0.0413057	0.0423762	0.0106714	-0.013238	-0.0113984	0.1352	0.0542525	0.00735173	0.0402691	0.00943141	0.066481	0.0110984	0.0661726	0.0014192	0.0809178	-0.0100365
	0.112619	-0.0210704	0.0234702	0.000203212	0.0308081	0.0179916	0.0042872	0.00106353	0.0410277	0.0412657	0.0118878	-0.0124026	-0.0125446	0.134634	0.0538848	0.00947028	0.0405293	0.00879191	0.0659071	0.00944176	0.0656321	0.00113195	0.0793164	-0.00952973
	0.111723	-0.0195021	0.0245854	0.000532481	0.030731	0.0180528	0.0057647	0.000862306	0.0407449	0.0401628	0.0128043	-0.0142533	-0.0136521	0.134068	0.0532463	0.00728924	0.0409426	0.00792782	0.0653988	0.00865717	0.0651467	0.000767354	0.077496	-0.011173
	0.110829	-0.0181039	0.0246774	0.00252131	0.030716	0.0181345	0.00729968	-0.00177895	0.0404644	0.0390807	0.0136962	-0.0152625	-0.0147266	0.133496	0.0519706	0.00585489	0.0414024	0.00659858	0.0648759	0.011152	0.0647298	0.000475945	0.076057	-0.0122274
	0.109939	-0.0167738	0.0241119	-0.000105346	0.0306787	0.0182365	0.00801791	-0.00534182	0.0401865	0.0380333	0.014337	-0.0119787	-0.0157704	0.132917	0.0496677	0.007329	0.041832	0.00602762	0.0634714	0.0110912	0.0644104	0.000324605	0.0739305	-0.0148257
	0.109051	-0.0154648	0.0229741	-0.00215433	0.0305323	0.0183593	0.00973421	-0.00358122	0.0399186	0.0370471	0.0140242	-0.0111318	-0.0168251	0.132299	0.049383	0.00600538	0.0422097	0.0053762	0.0619629	0.00865892	0.0641646	0.000217537	0.0711553	-0.0135692
	0.108161	-0.014151	0.022513	-0.00556129	0.030208	0.0185032	0.0119461	-0.00430758	0.039667	0.0361567	0.0149793	-0.0105977	-0.0182766	0.130469	0.0488495	0.00361435	0.0425274	0.00452405	0.0602473	0.002776	0.0639563	0.00011986	0.0693781	-0.0126801
	0.107255	-0.0128145	0.021959	-0.00799442	0.0298691	0.0186708	0.0143934	-0.00569274	0.0394814	0.0353803	0.0168127	-0.00900541	-0.0197619	0.129851	0.0474053	0.00463015	0.0427889	0.00385915	0.0576316	-0.00178143	0.0638075	3.41041e-05	0.0671001	-0.0110995
	0.1063	-0.0114622	0.0237055	-0.00901519	0.029746	0.0188654	0.0162006	-0.00467797	0.0396932	0.0346777	0.0177082	-0.0105969	-0.020781	0.129111	0.0465487	0.00740832	0.0430049	0.003429	0.0559384	-0.00347227	0.0636792	-4.40588e-05	0.0652545	-0.00709124
	0.104992	-0.0101102	0.0231972	-0.0107415	0.0297691	0.0190961	0.0174707	-0.0060919	0.0399519	0.0339701	0.0183233	-0.0111056	-0.0216687	0.128212	0.0451254	0.00981558	0.0431896	0.00303554	0.0558687	-0.00494506	0.0634694	-0.000120641	0.0644708	-0.00929046
	0.104449	-0.00877874	0.0221403	-0.0131411	0.0298971	0.0193766	0.0193319	-0.00618101	0.0398413	0.0331013	0.0198703	-0.0149989	-0.0224958	0.127257	0.0428913	0.00789876	0.0433662	0.0026549	0.0556448	-0.00696931	0.063247	-0.000203268	0.0623619	-0.0103843
	0.103636	-0.00747491	0.0207499	-0.0110737	0.0302339	0.0197295	0.0209651	-0.00580588	0.039671	0.0324231	0.0215423	-0.0152088	-0.023281	0.125672	0.0405731	0.00565187	0.0435561	0.00228935	0.054813	-0.0114149	0.0630585	-0.000290388	0.0608474	-0.0129729
	0.10266	-0.00620299	0.0195699	-0.0128637	0.0305722	0.0201755	0.0218287	-0.0043361	0.0394953	0.0322137	0.0229828	-0.0170539	-0.024029	0.125891	0.0393556	0.005902	0.0437759	0.00194179	0.0532534	-0.0120004	0.0626635	-0.00037841	0.0596856	-0.0136753
	0.101591	-0.00496026	0.0185826	-0.0111456	0.0306466	0.0207201	0.0228276	-0.00511551	0.0393261	0.0315862	0.0255142	-0.0189401	-0.0247406	0.124676	0.038142	0.00842815	0.0440444	0.00161509	0.0521492	-0.0101946	0.0622319	-0.000461775	0.0586453	-0.0119547
	0.100588	-0.00374579	0.0170259	-0.00554309	0.030553	0.0213438	0.023503	-0.00126771	0.0391646	0.0309512	0.0267884	-0.0138663	-0.0254126	0.123797	0.0377748	0.00785645	0.0443997	0.00131066	0.0521338	-0.0113594	0.0619158	-0.000539566	0.0571865	-0.0107193
	0.0997503	-0.00255543	0.0160665	-0.00477873	0.0303768	0.022013	0.0245123	0.00232058	0.0390105	0.0303439	0.0274812	-0.0113315	-0.0260426	0.122946	0.0383287	0.00770846	0.0449184	0.00102993	0.0532647	-0.0101521	0.0616733	-0.000612864	0.0570967	-0.00490191
	0.0990364	-0.00138697	0.0163365	-0.00306996	0.0301586	0.0226873	0.0254068	0.00319842	0.0388616	0.0297994	0.0273721	-0.00920832	-0.0266285	0.122096	0.0376686	0.00169722	0.0455065	0.000773004	0.0536062	-0.00888458	0.0614738	-0.000686969	0.0552315	-0.00146351
	0.0983718	-0.000236365	0.0145932	-0.00121286	0.0297202	0.0233266	0.0264513	0.00366536	0.0387164	0.0293811	0.027426	-0.00572696	-0.0271707	0.12124	0.0348383	-0.00168731	0.046033	0.000538865	0.0541543	-0.00701851	0.061296	-0.00076888	0.0537051	0.00232877
	0.0976483	0.000899631	0.0143841	-0.00186899	0.0296451	0.0239027	0.0268978	0.00125502	0.0385736	0.0290812	0.0289274	-2.91901e-05	-0.0276708	0.120371	0.0337688	-0.00417267	0.0466006	0.000318806	0.0523251	-0.00568475	0.0611211	-0.000867111	0.0513261	0.00684715
	0.0968211	0.00202608	0.0132192	-0.00493922	0.0295579	0.024418	0.0274574	-0.000371228	0.0384341	0.0288402	0.0307023	0.00528745	-0.0281297	0.119482	0.0324563	-0.00614613	0.0471225	6.22252e-05	0.0506488	-0.00437869	0.0609394	-0.000986135	0.0490233	0.00652193
	0.0961155	0.00315014	0.0126313	-0.00797921	0.0294372	0.0249066	0.0280519	-0.000748536	0.0383002	0.0286239	0.0327678	0.00731957	-0.0285455	0.118567	0.0326149	-0.00647032	0.0476927	-0.000417998	0.0489478	-0.0053035	0.0607794	-0.00111915	0.047244	0.00448249
	0.0956521	0.00428196	0.0130364	-0.00960824	0.029257	0.0253964	0.0281393	-0.00486907	0.0381763	0.0284243	0.0338156	0.0111667	-0.0289138	0.117624	0.0304742	-0.00755959	0.0484461	-0.000929031	0.0469549	-0.00427482	0.0607162	-0.00124415	0.0457286	0.0021442
	0.0952409	0.0054307	0.0159473	-0.0125823	0.0290445	0.0258911	0.0289462	-0.00276169	0.038067	0.0282479	0.0345845	0.00995656	-0.0292298	0.11666	0.0289246	-0.00797003	0.0489471	-0.00119637	0.0444105	-0.00378393	0.0608191	-0.00132875	0.0450406	-0.0020013
	0.0948231	0.00657768	0.0162759	-0.0148037	0.0288328	0.0263873	0.0303635	0.000114751	0.037975	0.0281174	0.035357	0.0065056	-0.0294887	0.115689	0.0270265	-0.00855759	0.0492642	-0.0013485	0.0434601	-0.00487838	0.0609706	-0.00133696	0.0431518	-0.00475602
	0.0944001	0.00765884	0.015609	-0.0176856	0.0286363	0.026889	0.0317694	-0.00406644	0.0379113	0.0280858	0.0360538	0.00222394	-0.0296865	0.11473	0.0257026	-0.00639671	0.049526	-0.00144543	0.0426019	-0.00932131	0.0610019	-0.00123875	0.041377	-0.00901843
	0.0939704	0.00876375	0.0155691	-0.0206696	0.0284552	0.0274116	0.0344671	-0.00642197	0.0379182	0.0281705	0.0358488	0.00222898	-0.0298146	0.113797	0.0259731	-0.000238658	0.0497739	-0.00150938	0.0418674	-0.0137437	0.0609585	-0.00104854	0.0411336	-0.00809888
	0.0935312	0.010073	0.0171527	-0.0216909	0.0282887	0.0279768	0.0356812	-0.00748385	0.0380057	0.0280894	0.0352524	0.00217012	-0.0298575	0.11288	0.0245695	-0.000402565	0.0500202	-0.0015517	0.0405649	-0.0157191	0.0608919	-0.000821092	0.0393395	-0.00859847
	0.0930716	0.0112464	0.0173558	-0.0255147	0.0281338	0.0285934	0.0362453	-0.00512716	0.0380539	0.0275048	0.0342205	0.00207413	-0.0298015	0.111953	0.0220033	-0.00361061	0.0502716	-0.00158116	0.0385737	-0.012208	0.0608212	-0.000597717	0.037251	-0.0106384
	0.0925843	0.012194	0.0173642	-0.0240187	0.0279923	0.0292688	0.0376864	-0.00608337	0.0379975	0.0272937	0.0330859	0.00129101	-0.0296997	0.110987	0.0203376	-0.00728002	0.0505261	-0.00159905	0.0368788	-0.0119425	0.060753	-0.00041722	0.0348427	-0.0123991
	0.092062	0.012401	0.0173634	-0.0256831	0.0278633	0.0301168	0.0379865	-0.00792186	0.0378771	0.027321	0.0314744	-0.000645024	-0.0296647	0.109954	0.0179877	-0.00852544	0.0507716	-0.00160625	0.0354958	-0.0112319	0.0606959	-0.00032596	0.0337346	-0.00864857
	0.0915116	0.0126831	0.0173104	-0.0254629	0.0277488	0.0311967	0.0360414	-0.00892012	0.0377245	0.0273666	0.0295992	0.00034222	-0.0296905	0.108845	0.016049	-0.0100531	0.0509621	-0.00161254	0.0334107	-0.0107428	0.0606645	-0.000301555	0.0329398	-0.00437501
	0.0909344	0.0133721	0.0167202	-0.0195087	0.0276453	0.0322247	0.0358772	-0.0122651	0.0375438	0.0274424	0.0288661	0.00421733	-0.0297115	0.107706	0.014082	-0.0139477	0.051067	-0.00165085	0.030675	-0.0104157	0.0606705	-0.000297654	0.0320601	-0.00428485
	0.0903351	0.0140905	0.0157925	-0.0141061	0.0275514	0.0331771	0.0353234	-0.0145983	0.0373252	0.0275499	0.0286692	0.00517955	-0.0296956	0.106626	0.011837	-0.0156292	0.0511426	-0.00172458	0.0274556	-0.0106401	0.0606686	-0.000291814	0.0310536	-0.0025683
	0.0897058	0.0147776	0.0137029	-0.0117202	0.0274618	0.0340836	0.034579	-0.0162772	0.037047	0.0276901	0.0288265	0.00174759	-0.0296345	0.105624	0.011282	-0.011868	0.0512473	-0.00179197	0.0266578	-0.00959338	0.0605202	-0.000280784	0.0295297	-0.000953638
	0.08905	0.0154172	0.0109079	-0.010253	0.0273754	0.0349538	0.0342548	-0.015658	0.0367007	0.0278598	0.0282182	0.000470797	-0.0295386	0.104707	0.0121343	-0.0086155	0.0513799	-0.00181715	0.0255305	-0.0081989	0.0604827	-0.00026642	0.0289783	-0.0037382
	0.0883741	0.0160016	0.00919905	-0.00866797	0.0272924	0.0357814	0.0329449	-0.0129214	0.036336	0.0280607	0.0275524	-0.00107267	-0.0299809	0.10384	0.0123042	-0.00531694	0.0515186	-0.00181213	0.0251981	-0.00707127	0.0612072	-0.000254733	0.0274603	-0.00426692
	0.0877061	0.016549	0.00748876	-0.00999065	0.027217	0.0365806	0.0315118	-0.0154568	0.0360261	0.0282978	0.0266038	-0.00376227	-0.0304919	0.102972	0.0138471	-0.00225307	0.051623	-0.00180386	0.0252683	-0.00294588	0.0617763	-0.000249423	0.0261325	-0.00246499
	0.0870685	0.0170908	0.00578644	-0.00733215	0.0271542	0.0373579	0.0297821	-0.0166484	0.0357704	0.0285924	0.0255819	-0.00484259	-0.0303728	0.10207	0.0147721	-0.00202877	0.0516576	-0.00180417	0.0250746	-0.00296657	0.0620304	-0.00025572	0.0245207	-0.00260904
	0.0864794	0.0176596	0.00315069	-0.00939053	0.0271045	0.0381274	0.0283573	-0.0185634	0.0355311	0.0289676	0.0247147	-0.00597806	-0.0301167	0.101133	0.0153329	-0.00240229	0.0517691	-0.00177365	0.0238754	-0.00509048	0.0622198	-0.000277688	0.023007	-0.00502329
	0.0859406	0.0182585	0.00134393	-0.00943411	0.027067	0.0388802	0.0278041	-0.0196179	0.035277	0.0293913	0.0243762	-0.00585072	-0.0297366	0.100157	0.0144909	-0.00237836	0.0520764	-0.00166606	0.0226172	-0.00907326	0.0623992	-0.000320651	0.022392	-0.00671426
	0.0854571	0.018877	0.000191812	-0.0108194	0.0270329	0.0396178	0.0275725	-0.0167067	0.0349951	0.0297175	0.0231996	-0.00821232	-0.0292622	0.0991455	0.0136376	-0.00412202	0.0524471	-0.0013556	0.0206995	-0.00966661	0.0625791	-0.000387899	0.0210652	-0.00988136
	0.085034	0.0194863	-0.00061133	-0.0129536	0.0269976	0.0405652	0.0271915	-0.014112	0.0347031	0.029259	0.0229369	-0.00794325	-0.0288222	0.0980944	0.0133128	-0.00942121	0.0528238	-0.000915585	0.0194752	-0.00834224	0.0627616	-0.000480252	0.0217158	-0.0106639
	0.0846617	0.0200434	-0.00333543	-0.0161259	0.0269525	0.0417241	0.0265368	-0.011584	0.0344479	0.029702	0.0230634	-0.00503094	-0.0284873	0.0970027	0.0126762	-0.00970171	0.0532004	-0.000455906	0.0187667	-0.00812103	0.0629407	-0.000595431	0.0211773	-0.010336
	0.0841612	0.0204921	-0.00478505	-0.0182878	0.0268985	0.0426215	0.0254746	-0.00955504	0.0342459	0.0302018	0.0235292	-0.00385157	-0.0283048	0.0958582	0.0122761	-0.00779229	0.0535828	-0.000968662	0.0186971	-0.0106152	0.0631025	-0.000726818	0.0220467	-0.0104376
	0.0834206	0.0208656	-0.00610542	-0.0220759	0.0268384	0.0434068	0.0246586	-0.0111782	0.034064	0.0307949	0.0222346	-0.00440641	-0.0281583	0.0946497	0.0118119	-0.00864812	0.0539846	-0.00111158	0.0174002	-0.010025	0.0632109	-0.000866914	0.0231551	-0.0131497
	0.082711	0.021295	-0.00670864	-0.0227342	0.0267088	0.0441361	0.0234387	-0.0101622	0.0338681	0.0324331	0.0220991	-0.00400022	-0.0278965	0.0933508	0.011873	-0.0064079	0.054422	-0.00121875	0.0166403	-0.0100927	0.0632145	-0.00100112	0.02396	-0.0139617
	0.0820621	0.021833	-0.0072829	-0.0219637	0.0260557	0.044832	0.0222045	-0.0117689	0.0336389	0.0329741	0.0215935	-0.00526587	-0.0278591	0.0919523	0.0127869	8.53478e-05	0.0549047	-0.00123596	0.0159066	-0.00680847	0.063146	-0.00111156	0.0247354	-0.0144621
	0.0814589	0.0224542	-0.00769431	-0.0175869	0.0254638	0.0454932	0.0202307	-0.00835114	0.0333675	0.0335183	0.022753	-0.00287922	-0.0279072	0.090538	0.0127764	0.00960647	0.0554344	-0.00116823	0.0156101	-0.00787959	0.0631447	-0.00116607	0.0245008	-0.0118212
	0.0810703	0.0231292	-0.00817292	-0.0121424	0.0249138	0.0461318	0.0184128	-0.00460153	0.0330314	0.0340629	0.0223881	-0.0012925	-0.0276845	0.0892967	0.0124604	0.00867125	0.0560123	-0.0010195	0.0144242	-0.00915838	0.0632668	-0.0011499	0.0232586	-0.0116205
	0.0814328	0.0238226	-0.00872186	-0.00595871	0.0243908	0.0467521	0.0166159	-0.00446043	0.032532	0.0346132	0.0214061	-0.00184832	-0.0273781	0.0882301	0.010786	0.00900431	0.0566489	-0.00078445	0.0130707	-0.00771104	0.0635153	-0.00109127	0.0226004	-0.0142861
	0.0822273	0.024487	-0.0084979	0.00271964	0.0239806	0.04736	0.0149596	-0.00517256	0.0318327	0.0351724	0.0190721	-0.00197034	-0.0270391	0.0872863	0.00993424	0.0107603	0.0573599	-0.000495821	0.0127515	-0.0064709	0.0638513	-0.00104717	0.0223328	-0.0173143
	0.0825672	0.0250471	-0.00780885	0.0142177	0.0236546	0.0479471	0.012844	-0.0058324	0.0314536	0.0357421	0.0178757	-0.00434094	-0.0266873	0.0864352	0.00879498	0.0104407	0.0581166	-0.000313407	0.0116355	-0.0100984	0.0641989	-0.0010301	0.0213937	-0.0198856
	0.0833177	0.0255063	-0.00697663	0.0193449	0.0233685	0.0485104	0.0113439	-0.00956945	0.0313174	0.0363194	0.0155442	-0.00662	-0.026306	0.0856742	0.0065134	0.00778923	0.0587683	-0.000214406	0.0101924	-0.0125334	0.0644604	-0.00103876	0.019929	-0.0217982
	0.0834229	0.0259705	-0.00692691	0.0210488	0.0230967	0.0490481	0.0102423	-0.0132233	0.0312523	0.0369015	0.0139212	-0.00532911	-0.0258628	0.0849944	0.00487201	0.00407774	0.0593222	-9.4053e-05	0.00882636	-0.0114793	0.0646068	-0.0010612	0.0185464	-0.0195732
	0.08326	0.026387	-0.00688023	0.0211722	0.0228291	0.0495711	0.00980527	-0.0160389	0.03113	0.0374872	0.0118528	-0.00739384	-0.0247904	0.0843901	0.0033117	-0.000236283	0.0598826	0.00012448	0.00676646	-0.00721264	0.0646631	-0.00109982	0.0173813	-0.016921
	0.0830228	0.0266512	-0.00696692	0.0176729	0.0225548	0.0500874	0.00869647	-0.0198237	0.0309025	0.0380849	0.00984207	-0.00996032	-0.0241274	0.0838354	0.00281932	-0.00143805	0.0604667	0.000970269	0.00467481	-0.00638181	0.0646861	-0.0011538	0.0170418	-0.0124847
	0.0827505	0.0269863	-0.00730549	0.0135953	0.022271	0.0506084	0.00754135	-0.0206687	0.0305714	0.0387148	0.00733314	-0.0121147	-0.0237682	0.0833071	0.00164642	-0.000649616	0.0610556	0.0010921	0.00257518	-0.0066595	0.0646934	-0.00123151	0.0168841	-0.00752254
	0.0824547	0.0274417	-0.00955721	0.00752379	0.0219677	0.051137	0.0056483	-0.0155207	0.0301612	0.0394174	0.0055428	-0.0150773	-0.0233505	0.082772	-0.000676093	-4.9909e-05	0.0616354	0.00117923	0.00122601	-0.00671529	0.064697	-0.00132321	0.0161899	-0.00566678
	0.0821315	0.0279593	-0.0101272	0.00520195	0.0216417	0.0516807	0.00293614	-0.0133147	0.0298939	0.040224	0.00383118	-0.0155601	-0.0228881	0.0822127	-0.00242956	-0.00308201	0.0621918	0.00122011	-0.00118273	-0.00272647	0.0647108	-0.00140498	0.01483	-0.00541575
	0.0817834	0.0284876	-0.0112699	0.00246402	0.02128	0.0522408	0.000213124	-0.0111446	0.0301775	0.0411066	0.00199927	-0.0151212	-0.0223871	0.0816102	-0.00406205	-0.00309467	0.0627209	0.00153982	-0.00247408	0.00284226	0.0647366	-0.00142562	0.0147353	-0.00566781
	0.0814097	0.0289926	-0.0127544	-0.00217627	0.0208855	0.0528324	-0.00183833	-0.0103117	0.0297337	0.042029	0.000693536	-0.0155032	-0.0218405	0.0809618	-0.0058484	-0.00188838	0.0632176	0.00190793	-0.00248178	0.00365065	0.0647706	-0.00143621	0.0151369	-0.00467518
	0.081018	0.0294473	-0.0146409	-0.00922143	0.0204723	0.0534645	-0.00397317	-0.0135486	0.029275	0.0431079	-0.000286511	-0.0181587	-0.0212453	0.0802781	-0.00789232	0.00100104	0.0636835	0.002225	-0.00323473	0.00100673	0.0648157	-0.00159654	0.0153842	-0.00554575
	0.0806101	0.029841	-0.0161216	-0.0176172	0.0200844	0.0541585	-0.00627956	-0.0128768	0.0288398	0.0442078	-0.000827864	-0.0194916	-0.0205947	0.0796029	-0.0100119	-0.00132357	0.0641227	0.00265072	-0.00465805	0.000169215	0.0648857	-0.00179436	0.0154937	-0.0106333
	0.0801924	0.0301783	-0.0194333	-0.0221591	0.0197639	0.0549098	-0.00836154	-0.0133575	0.0284157	0.0449418	-0.00198435	-0.0210193	-0.0198824	0.0790086	-0.0127143	-0.0106161	0.0645453	0.00387363	-0.00604403	-0.00461083	0.064981	-0.00194261	0.0152363	-0.0110433
	0.0797638	0.0304887	-0.0202163	-0.0223669	0.0195908	0.0557063	-0.0101589	-0.0155137	0.0279869	0.0455336	-0.00311484	-0.0220935	-0.0191079	0.078511	-0.0142378	-0.0146271	0.0649678	0.00432289	-0.00707062	-0.00792754	0.065085	-0.00204676	0.0149408	-0.0136905
	0.0793264	0.030824	-0.0209299	-0.0208355	0.0198539	0.0565156	-0.0120349	-0.0146406	0.0275513	0.0460707	-0.00441223	-0.0207937	-0.018273	0.0780418	-0.0152501	-0.0172781	0.0653949	0.00475378	-0.00773366	-0.00974889	0.0652996	-0.00212232	0.0143865	-0.0173112
	0.0788738	0.0312489	-0.0217211	-0.0200025	0.0200182	0.0573102	-0.0137248	-0.0164144	0.0271037	0.0465697	-0.00687486	-0.0207994	-0.0173937	0.0775628	-0.0154849	-0.0169921	0.0658055	0.00519359	-0.00832326	-0.00797466	0.0661073	-0.00219643	0.0129299	-0.0220551
	0.0783999	0.0317887	-0.0220223	-0.017741	0.0194967	0.0580643	-0.0149105	-0.0188713	0.0266497	0.0470273	-0.00856787	-0.0226673	-0.016479	0.077076	-0.0161353	-0.012985	0.0661407	0.00557337	-0.00867485	-0.00572283	0.0665999	-0.00231715	0.012149	-0.019423
	0.0778868	0.0323774	-0.0223533	-0.0144509	0.0190459	0.0587711	-0.0159084	-0.0204633	0.0261877	0.0474392	-0.00845981	-0.0219043	-0.0155505	0.0765739	-0.0152791	-0.00982803	0.0663459	0.00582196	-0.00873512	-0.00608911	0.067076	-0.00307447	0.0116505	-0.0133644
	0.077316	0.0329739	-0.0236415	-0.0186918	0.0188887	0.0594399	-0.0166386	-0.0155992	0.0257267	0.0477947	-0.00875802	-0.0186326	-0.0146133	0.0762385	-0.0133208	-0.00324313	0.0664598	0.00654324	-0.00962808	-0.00774711	0.0675662	-0.00373501	0.0107809	-0.00969874
	0.0766736	0.0335492	-0.0244004	-0.0237277	0.0188824	0.0600825	-0.0177698	-0.0130861	0.0252684	0.0480824	-0.00997396	-0.0138336	-0.0136898	0.0765461	-0.0121379	-0.00280437	0.0666158	0.00715079	-0.0114362	-0.00940454	0.0680174	-0.00402831	0.0104413	-0.00983302
	0.0759853	0.0341128	-0.0251129	-0.0281533	0.0189581	0.0606995	-0.0192679	-0.0137137	0.0248248	0.0482703	-0.0110569	-0.0136194	-0.0127807	0.0778099	-0.0115024	-0.00653196	0.0668623	0.00762438	-0.0124289	-0.0096288	0.0683908	-0.00425362	0.0103161	-0.010656
	0.0752923	0.0346269	-0.0272281	-0.0255085	0.0190616	0.061294	-0.0199051	-0.018851	0.0244005	0.0482494	-0.0116629	-0.0140061	-0.011904	0.0776064	-0.0112265	-0.00696928	0.067122	0.00803936	-0.0120376	-0.0079989	0.0687053	-0.00498641	0.0100804	-0.00891106
	0.0746225	0.0351327	-0.0284166	-0.0189157	0.019121	0.0618616	-0.0201979	-0.0204317	0.0240273	0.048029	-0.0108683	-0.0157937	-0.0110521	0.0772985	-0.0110529	-0.00883161	0.0672987	0.00838104	-0.0119861	-0.00668274	0.0689802	-0.00535877	0.0101435	-0.00767452
	0.0739725	0.0358504	-0.0297334	-0.0130376	0.0191406	0.062407	-0.0215296	-0.0126265	0.0237483	0.0482362	-0.0108921	-0.0109614	-0.0102334	0.0768876	-0.0109263	-0.0100582	0.0674193	0.00865793	-0.0122991	-0.00402778	0.0692315	-0.00553801	0.00929526	-0.00516711
	0.0733351	0.0367271	-0.0288359	-0.00972669	0.0191699	0.0629319	-0.0221134	-0.0097222	0.0226778	0.0486181	-0.0113783	-0.00716429	-0.00943572	0.0763325	-0.0119735	-0.0118741	0.0675111	0.00886491	-0.0119678	-0.00463449	0.0694614	-0.00570098	0.00778221	-0.00281114
	0.0727023	0.0374759	-0.0275917	-0.00544079	0.0192381	0.0634478	-0.0217581	-0.00504216	0.0219387	0.049063	-0.0120092	-0.00277159	-0.00866166	0.0754805	-0.00999216	-0.0128389	0.0675882	0.00908801	-0.0118977	-0.00771342	0.0696771	-0.00609121	0.00744261	0.00104228
	0.072076	0.0381059	-0.0266547	-0.00428165	0.0193465	0.0639599	-0.020903	-0.0041825	0.0212406	0.0495157	-0.0121119	-3.97639e-05	-0.00790058	0.0743757	-0.00862077	-0.0149392	0.0676418	0.00934494	-0.0116687	-0.011041	0.0698754	-0.00649595	0.00656089	-0.000148105
	0.0714612	0.0386809	-0.0255152	-0.004732	0.0194883	0.0644743	-0.0183587	-0.0034454	0.0205309	0.0499303	-0.0119339	0.00501239	-0.00715459	0.0736868	-0.0082778	-0.0161832	0.0676735	0.0096477	-0.0103839	-0.0148986	0.0700627	-0.00671782	0.00471917	-0.00279153
	0.0708648	0.0392281	-0.0244817	-0.0040941	0.019655	0.0649847	-0.0166179	-0.00308815	0.019812	0.0502967	-0.0124767	0.0102234	-0.00641913	0.0731605	-0.00789269	-0.015204	0.0676692	0.00994344	-0.0079434	-0.011899	0.0702329	-0.00685356	0.00361383	-0.00847216
	0.0702857	0.0397582	-0.0243566	-0.00218366	0.0198367	0.0654739	-0.0140171	-0.00271597	0.0203679	0.0506208	-0.0131132	0.0118246	-0.00570018	0.0727004	-0.00744397	-0.0120953	0.0676206	0.0102405	-0.00558287	-0.0116204	0.0703926	-0.00696355	0.00217535	-0.00959469
	0.0697135	0.0402882	-0.0244798	0.000872621	0.0200204	0.0659183	-0.0102292	-0.00096592	0.0199196	0.0509357	-0.01345	0.0132933	-0.00500107	0.0722674	-0.00718024	-0.00707179	0.0674829	0.0105027	-0.00386121	-0.0128018	0.0705334	-0.00706616	0.00186438	-0.0119768
	0.0691266	0.0408221	-0.0240795	-0.00250721	0.0201882	0.0662842	-0.00829334	0.00126334	0.0195586	0.0513491	-0.0138547	0.0154207	-0.00433229	0.0718687	-0.00436398	-0.00541045	0.0672327	0.0107545	-0.00272264	-0.0107175	0.0706616	-0.00718697	0.00202307	-0.0114345
	0.0684944	0.0413796	-0.0218791	-0.0106145	0.0203449	0.0665154	-0.00858343	0.00351139	0.0192436	0.0519272	-0.0144386	0.0160885	-0.00370103	0.0714732	-0.00303681	-0.00584179	0.0668942	0.0109651	-0.00198011	-0.0130996	0.0707659	-0.00732905	0.00274961	-0.0105117
	0.0677714	0.0419623	-0.0181727	-0.0160508	0.0205487	0.0665408	-0.00750688	0.00462307	0.0189511	0.0525542	-0.014873	0.0146844	-0.00311668	0.0710764	-0.00143336	-0.00156953	0.0665121	0.0111719	-0.00221805	-0.0143417	0.070851	-0.00751353	0.00358811	-0.00660876
	0.0669517	0.0425791	-0.0182487	-0.0242852	0.0208493	0.0669623	-0.0071577	0.00878645	0.0186692	0.0531764	-0.0147908	0.0141186	-0.00258455	0.0707808	-0.000522649	0.000738408	0.0660292	0.0113561	-0.00188562	-0.0125818	0.0709008	-0.00771868	0.00416505	-0.00477498
	0.0660748	0.0432059	-0.0170811	-0.0283584	0.0211543	0.0675398	-0.0062613	0.0119486	0.0183664	0.0537834	-0.014662	0.0119435	-0.00211754	0.0696047	0.000652365	0.00558064	0.0656033	0.0115713	-0.00132639	-0.0126953	0.0709148	-0.00792991	0.00449199	-0.00198643
	0.0652888	0.0438236	-0.016917	-0.0259215	0.0213439	0.0679847	-0.00591197	0.0109211	0.0180089	0.054378	-0.0143965	0.00874952	-0.00172432	0.0684411	0.00223385	0.00833955	0.0653489	0.0117889	-0.000837743	-0.0114906	0.0708692	-0.00810271	0.00588289	0.004412
	0.065152	0.044387	-0.0168925	-0.0217769	0.0214379	0.0683865	-0.00504291	0.0130013	0.0175769	0.0549479	-0.0141912	0.00357563	-0.00139737	0.0678432	0.00332286	0.0132889	0.0652119	0.0120416	-0.000217213	-0.0107282	0.0707676	-0.00823883	0.00753234	0.00610641
	0.0649145	0.0448541	-0.0162759	-0.0160299	0.0215645	0.0687677	-0.00485378	0.0123498	0.0171074	0.0554885	-0.0140507	-0.00383564	-0.00109925	0.0674605	0.00389371	0.0168784	0.065123	0.0122701	-0.00158579	-0.0100536	0.0706346	-0.00834357	0.00855558	0.00962372
	0.06447	0.0451707	-0.0153366	-0.0131735	0.0217465	0.0691334	-0.00549325	0.0106262	0.0166569	0.0559925	-0.0137141	-0.00765088	-0.00079454	0.0670822	0.0050992	0.0196048	0.0650686	0.0124974	-0.00133256	-0.00870111	0.0705581	-0.00843647	0.00907245	0.00998473
	0.0639863	0.0453872	-0.0156168	-0.00794143	0.021759	0.0694862	-0.00611459	0.010126	0.0162745	0.0564587	-0.014026	-0.0104985	-0.000472965	0.0667007	0.00647243	0.019994	0.0650239	0.0127488	-0.000374467	-0.00913436	0.070536	-0.00852839	0.00929051	0.0136345
	0.0634977	0.0455958	-0.014019	-0.00819975	0.0216243	0.0698217	-0.00628761	0.0105634	0.0159439	0.0568907	-0.0141997	-0.0104783	-0.000128164	0.0663289	0.00783479	0.0223666	0.0649936	0.013163	0.000693817	-0.00655497	0.0705595	-0.00861924	0.00853015	0.0137247
	0.0630147	0.0458445	-0.0119571	-0.00688417	0.0214697	0.070137	-0.00660374	0.0140254	0.0156578	0.0572853	-0.0139703	-0.00895741	0.000229071	0.0659614	0.00938411	0.0224293	0.0649395	0.0135187	0.000867604	-0.00387868	0.0706303	-0.00868143	0.00916829	0.0140662
	0.062573	0.0461308	-0.010336	-0.00232752	0.0213211	0.0704124	-0.00684117	0.0194686	0.015384	0.0576505	-0.0144268	-0.00362661	0.000605191	0.065624	0.00964911	0.0209022	0.0647839	0.0137979	0.00138456	-0.0033307	0.0707917	-0.00867352	0.00871421	0.0129552
	0.0606443	0.046473	-0.0086207	0.00113058	0.0211916	0.0706237	-0.00727488	0.020941	0.0151107	0.0579817	-0.0137916	-0.000144596	0.000984968	0.0653671	0.010307	0.020231	0.0644943	0.0139805	-0.000405738	-0.00333517	0.0710592	-0.00862977	0.00799167	0.0145524
	0.0600832	0.0468759	-0.00682388	0.00205744	0.0210949	0.0707622	-0.00799109	0.0227287	0.0147123	0.0582905	-0.0131757	0.00264834	0.00137162	0.0653282	0.0111504	0.0194585	0.0643397	0.0141353	-0.00170361	-0.000610399	0.0714063	-0.00861182	0.00714841	0.0144956
	0.0595254	0.0473424	-0.0057893	-0.00205396	0.0211612	0.0708767	-0.00920392	0.0216402	0.0138677	0.0585752	-0.0126687	0.00267436	0.00175235	0.0653579	0.0117114	0.0186228	0.0643229	0.0142407	-0.00222299	-0.00385157	0.0716759	-0.00863412	0.00541049	0.0118547
	0.0589389	0.0478166	-0.00521559	-0.00533315	0.0213582	0.0709916	-0.00952686	0.021014	0.0133338	0.0588501	-0.0126397	0.00312813	0.0021265	0.065165	0.0119219	0.0209301	0.0643829	0.0143408	-0.00195404	-0.00676276	0.071822	-0.00867445	0.00483363	0.00941486
	0.0583132	0.0482133	-0.00506147	-0.00731758	0.0214146	0.0711098	-0.0105938	0.0214439	0.0130378	0.0591169	-0.01404	0.00743629	0.00247488	0.0648361	0.0117889	0.0238083	0.0644661	0.0144166	-0.00218764	-0.00748259	0.071893	-0.00870489	0.0037316	0.00965528
	0.0576362	0.0484954	-0.00510487	-0.00734928	0.0213604	0.0712168	-0.00947925	0.0196044	0.0127422	0.0593908	-0.0140395	0.0123575	0.00277519	0.064462	0.0116241	0.0253886	0.0645753	0.0145051	-0.00282869	-0.0101546	0.0719478	-0.00869397	0.00351782	0.00448751
	0.0569057	0.0487218	-0.00478523	-0.00857135	0.0214725	0.0713122	-0.0101221	0.0185736	0.0123987	0.0597467	-0.0134576	0.0137251	0.00300077	0.0640605	0.0104538	0.0257482	0.0646968	0.0145875	-0.00365387	-0.0122524	0.0719801	-0.00862409	0.00326154	-0.00217546
	0.056132	0.048928	-0.00316895	-0.00719265	0.021742	0.0713852	-0.0105315	0.0172119	0.0119131	0.0604338	-0.0122767	0.0170751	0.00316053	0.0636478	0.0086311	0.0266095	0.064862	0.0145199	-0.00452125	-0.0152529	0.0720088	-0.00849044	0.0029249	-0.00803081
[truncated: 730 more rows]

## Sheet: Figure4C
	Retrogradely labeled cell number
	CON
	25
	11
	33
	56
	22
	33
	20
Mean	28.5714
SEM	5.411

[truncated: 9 more sheets: Figure4F, Figure5B, Figure6C, Figure6F, Figure7, Figure8C, Figure8D, Figure8E, Figure8F]
